# Supplementary material for: Bis(2-amino-3-nitro­pyridinium) dihydrogen­diphosphate
Source: Acta Crystallogr Sect E Struct Rep Online. 2010 Jan 16;66(Pt 2):o358. doi: 10.1107/S1600536810000942 (PMC2979822; doi:10.1107/S1600536810000942)
Supplement: Supplementary file 2 [file e-66-0o358-Isup2.hkl]

#
# h,k,l, Fc-squared, Fo-squared, sigma(Fo-squared) and status flag
#
data_I
_shelx_title ' new in P c a 21'
_shelx_refln_list_code          4
_shelx_F_calc_maximum      184.14
_exptl_crystal_F_000       936.00
_reflns_d_resolution_high  0.7113
 
loop_
 _symmetry_equiv_pos_as_xyz
 'x, y, z'
 '-x, -y, z+1/2'
 '-x+1/2, y, z+1/2'
 'x+1/2, -y, z'
 
_cell_length_a    34.2501
_cell_length_b     5.7632
_cell_length_c     8.9913
_cell_angle_alpha  90.000
_cell_angle_beta   90.000
_cell_angle_gamma  90.000
 
_shelx_F_squared_multiplier     1.000
 
loop_
 _refln_index_h
 _refln_index_k
 _refln_index_l
 _refln_F_squared_calc
 _refln_F_squared_meas
 _refln_F_squared_sigma
 _refln_observed_status
   0   0 -12      335.63      338.63      9.25 o
   2   0 -12      348.20      335.10      9.29 o
   4   0 -12       53.58       57.57      5.77 o
   6   0 -12       70.42       79.23      6.59 o
   8   0 -12      267.52      270.44      8.95 o
  10   0 -12      267.92      268.24      8.96 o
  12   0 -12      195.82      195.43      7.99 o
  14   0 -12       64.89       75.53      6.38 o
   0   1 -12        2.82       -9.49      9.49 o
   1   1 -12       14.24       20.16      4.57 o
   2   1 -12       21.18        9.83     10.22 o
   3   1 -12       20.09       22.81      5.06 o
   4   1 -12        1.87       -2.65      9.20 o
   5   1 -12      108.66      121.11      6.49 o
   6   1 -12       32.85       14.62      6.25 o
   7   1 -12      152.32      169.05      7.65 o
   8   1 -12       50.18       43.93      6.57 o
   9   1 -12        9.68        4.98      5.34 o
  10   1 -12       11.61        8.30      9.59 o
  11   1 -12       44.46       47.20      6.07 o
  12   1 -12       20.01       22.63      5.65 o
  13   1 -12       98.11       96.27      6.96 o
   0   2 -12       21.88       15.67      4.98 o
   1   2 -12        4.39        3.54      4.62 o
   2   2 -12       13.73        7.48     10.77 o
   3   2 -12        4.18      -10.17     10.17 o
   4   2 -12        6.79       -0.68     10.17 o
   5   2 -12       19.23       28.83      5.28 o
   6   2 -12       48.95       52.13      6.22 o
   7   2 -12       24.80        7.60      5.74 o
   8   2 -12       23.56       21.43      5.26 o
   9   2 -12        1.34      -11.48     11.48 o
   2   0 -11       46.94       50.82      5.22 o
   4   0 -11      800.45      814.88     12.50 o
   6   0 -11      371.34      394.59      9.44 o
   8   0 -11       43.96       39.65      5.21 o
  10   0 -11       51.58       45.81      5.25 o
  12   0 -11      243.30      254.11      8.01 o
  14   0 -11      214.39      216.34      7.86 o
  16   0 -11       16.48       10.42      4.76 o
  18   0 -11      183.09      160.35      7.47 o
  20   0 -11       63.10       64.91      5.86 o
  22   0 -11        2.38       -1.40      8.46 o
   1   1 -11      211.85      222.21      7.29 o
   2   1 -11       31.21       21.52      4.95 o
   3   1 -11       13.47       23.58      4.57 o
   4   1 -11      119.07      131.99      6.41 o
   5   1 -11       29.90       30.99      5.19 o
   6   1 -11      122.14      120.07      6.77 o
   7   1 -11        2.91        5.43      9.96 o
   8   1 -11       23.30       22.83      5.12 o
   9   1 -11      134.37      139.61      6.80 o
  10   1 -11       61.87       57.95      6.40 o
  11   1 -11      212.50      209.07      7.98 o
  12   1 -11      215.10      233.08      8.19 o
  13   1 -11      123.91      115.24      6.86 o
  14   1 -11       38.47       32.75      5.65 o
  15   1 -11       29.16       29.73      5.49 o
  16   1 -11      102.03      109.57      6.32 o
  17   1 -11       30.57       25.16      5.80 o
  18   1 -11      164.27      174.71      7.86 o
  19   1 -11      180.74      173.45      7.65 o
  20   1 -11       29.12       26.68      5.76 o
  21   1 -11       98.51       96.81      6.52 o
  22   1 -11        5.22      -11.08     11.08 o
   1   2 -11        4.12       -2.99      8.43 o
   2   2 -11       11.70       14.91      4.10 o
   3   2 -11        2.69       -7.24      8.74 o
   4   2 -11       81.49       94.48      5.47 o
   5   2 -11       10.04        8.07      4.62 o
   6   2 -11       61.52       63.82      5.41 o
   7   2 -11       23.88       16.66      5.01 o
   8   2 -11       29.37       22.51      5.29 o
   9   2 -11       31.52       28.21      5.18 o
  10   2 -11        5.02        5.59      4.64 o
  11   2 -11        1.72      -10.71     10.71 o
  12   2 -11       61.94       68.94      5.56 o
  13   2 -11       15.88        1.31     11.26 o
  14   2 -11       89.79       81.65      6.41 o
  15   2 -11       42.49       31.38      6.17 o
  16   2 -11      210.14      236.43      8.26 o
  17   2 -11       14.26       -6.14     12.00 o
  18   2 -11       82.46       95.75      6.41 o
  19   2 -11        3.28       -4.89     10.54 o
  20   2 -11        3.78       10.81      4.70 o
   1   3 -11       22.26       34.81      4.88 o
   2   3 -11        1.50        1.77      4.37 o
   3   3 -11       16.11       18.53      4.49 o
   4   3 -11        9.91        6.48      4.83 o
   5   3 -11       21.22       -3.91     10.81 o
   6   3 -11        7.62        4.83      4.71 o
   7   3 -11       24.17       31.18      5.53 o
   8   3 -11       66.97       48.37      6.71 o
   9   3 -11      103.97       99.52      7.75 o
  10   3 -11       64.96       44.89      7.11 o
  11   3 -11       32.17       11.64     12.08 o
  12   3 -11       34.65       35.54      5.73 o
  13   3 -11        4.56      -11.42     11.42 o
  14   3 -11       18.37       16.33      5.38 o
  15   3 -11       20.33       16.66      5.53 o
   0   0 -10      291.82      298.81      7.58 o
   2   0 -10      688.60      704.56     10.71 o
   4   0 -10       92.88       78.08      5.41 o
   6   0 -10      403.52      406.63      8.54 o
   8   0 -10       43.93       53.90      4.91 o
  10   0 -10      406.63      384.22      8.58 o
  12   0 -10      180.29      171.33      6.43 o
  14   0 -10      339.90      348.45      8.28 o
  16   0 -10       83.27       72.80      5.34 o
  18   0 -10      115.22      115.22      6.07 o
  20   0 -10      159.25      154.33      6.58 o
  22   0 -10       80.30       77.36      5.71 o
  24   0 -10      100.34       93.33      6.05 o
  26   0 -10       23.69       24.92      4.83 o
  28   0 -10       17.39       18.22      4.70 o
   0   1 -10       95.89       80.55      5.33 o
   1   1 -10       53.85       56.01      4.73 o
   2   1 -10        4.06       -7.57      8.06 o
   3   1 -10       91.01       86.09      5.12 o
   4   1 -10        0.90       -0.51      7.48 o
   5   1 -10      110.89      124.55      5.70 o
   6   1 -10       91.15      104.67      5.91 o
   7   1 -10       86.99       83.60      5.56 o
   8   1 -10      113.49      115.61      5.88 o
   9   1 -10       25.93       38.52      4.51 o
  10   1 -10       50.36       50.17      4.92 o
  11   1 -10       14.84       13.34      4.36 o
  12   1 -10       78.95       83.21      5.35 o
  13   1 -10      134.49      132.27      6.35 o
  14   1 -10       57.18       66.39      5.35 o
  15   1 -10      145.16      155.32      6.52 o
  16   1 -10       38.31       39.40      5.12 o
  17   1 -10       31.27       23.41      4.80 o
  18   1 -10        3.91        8.31      8.64 o
  19   1 -10       15.53       21.99      4.22 o
  20   1 -10       24.48       31.07      4.60 o
  21   1 -10       50.98       58.46      5.26 o
  22   1 -10       38.16       39.35      5.09 o
  23   1 -10       23.27       21.70      5.19 o
  24   1 -10      120.31      129.38      6.61 o
  25   1 -10       60.69       56.92      5.68 o
  26   1 -10        0.71        1.35      8.18 o
  27   1 -10        5.32        5.52      9.14 o
  28   1 -10       33.26       32.66      5.46 o
   0   2 -10       64.47       65.25      4.64 o
   1   2 -10        3.67        1.44      3.82 o
   2   2 -10       65.11       62.34      4.85 o
   3   2 -10       11.79        7.18      4.24 o
   4   2 -10       30.62       20.86      4.39 o
   5   2 -10       32.18       27.54      4.39 o
   6   2 -10      145.74      165.49      6.65 o
   7   2 -10       60.14       59.94      5.71 o
   8   2 -10      328.76      351.26      8.74 o
   9   2 -10        8.68       -8.42     10.94 o
  10   2 -10      267.71      269.29      8.02 o
  11   2 -10       23.77       22.23      5.40 o
  12   2 -10       38.92       43.47      5.50 o
  13   2 -10      119.79       90.07      7.48 o
  14   2 -10      471.47      511.64     10.61 o
  15   2 -10        8.31      -13.49     13.49 o
  16   2 -10      293.59      299.60      8.68 o
  17   2 -10       11.48        1.83     11.54 o
  18   2 -10      156.92      167.47      7.02 o
  19   2 -10        9.40       -3.76     10.77 o
  20   2 -10       61.09       65.35      5.87 o
  21   2 -10       18.49       20.86      5.03 o
  22   2 -10      101.38      109.63      6.43 o
  23   2 -10        8.49       -2.01     10.80 o
  24   2 -10      119.36      121.91      6.96 o
  25   2 -10       16.49        6.56      5.34 o
  26   2 -10       29.02       31.60      5.38 o
   0   3 -10       42.20       34.79      4.70 o
   1   3 -10       15.54       14.63      4.27 o
   2   3 -10       29.22       24.18      4.39 o
   3   3 -10       48.78       54.49      5.13 o
   4   3 -10       11.97        2.88      9.04 o
   5   3 -10       76.10       62.44      5.35 o
   6   3 -10       90.80       88.05      6.01 o
   7   3 -10       86.65       90.16      6.29 o
   8   3 -10       88.51      103.41      5.94 o
   9   3 -10        1.53        5.89      4.28 o
  10   3 -10        0.56       -7.29      8.94 o
  11   3 -10       36.16       37.22      5.43 o
  12   3 -10       97.35      104.52      6.63 o
  13   3 -10      100.94      104.75      6.92 o
  14   3 -10      100.83       89.27      7.47 o
  15   3 -10      121.40      114.49      7.42 o
  16   3 -10       61.83       49.99      6.01 o
  17   3 -10       13.72        0.49      5.38 o
  18   3 -10       15.37       17.19      4.97 o
  19   3 -10        2.11      -11.11     11.11 o
  20   3 -10      118.98      135.02      6.95 o
  21   3 -10        7.85      -11.91     11.91 o
  22   3 -10       72.77       77.73      6.57 o
  23   3 -10       47.61       48.39      6.38 o
   0   4 -10       45.65       48.47      4.89 o
   1   4 -10       14.53       12.51      4.94 o
   2   4 -10       23.31       20.02      5.19 o
   3   4 -10       71.84       83.99      5.82 o
   4   4 -10       28.94       30.34      5.58 o
   5   4 -10       23.98       23.75      5.09 o
   6   4 -10       46.34       43.50      5.67 o
   7   4 -10        0.65       -5.25     10.26 o
   8   4 -10       96.00      106.49      6.49 o
   9   4 -10       19.90       14.07      5.77 o
  10   4 -10       70.56       64.49      6.16 o
  11   4 -10        5.74      -11.82     11.82 o
  12   4 -10       98.81      101.55      6.68 o
  13   4 -10        6.32      -14.39     14.39 o
  14   4 -10      185.96      198.70      8.42 o
  15   4 -10       31.04       10.44     14.20 o
  16   4 -10       49.71       47.44      6.25 o
  17   4 -10        6.07       -1.95      5.61 o
   2   0  -9      135.84      144.35      5.13 o
   4   0  -9      165.31      176.59      5.68 o
   6   0  -9       26.45       19.84      3.70 o
   8   0  -9      443.67      430.95      8.05 o
  10   0  -9      584.86      583.89      9.40 o
  12   0  -9      228.20      217.67      6.49 o
  14   0  -9       84.24       89.76      4.98 o
  16   0  -9      544.40      527.94      9.45 o
  18   0  -9      330.35      301.11      7.62 o
  20   0  -9      185.82      187.22      6.44 o
  22   0  -9       80.55       97.00      5.50 o
  24   0  -9      205.27      216.65      7.13 o
  26   0  -9       65.11       49.66      5.03 o
  28   0  -9       78.77       81.35      5.44 o
  30   0  -9       63.41       64.70      5.85 o
  32   0  -9      316.02      325.58      9.53 o
   1   1  -9      281.35      279.92      6.83 o
   2   1  -9      174.94      166.48      5.82 o
   3   1  -9       42.57       32.73      4.34 o
   4   1  -9      475.63      482.93      8.53 o
   5   1  -9      145.61      150.75      5.91 o
   6   1  -9      255.59      258.08      6.98 o
   7   1  -9      183.16      172.02      6.24 o
   8   1  -9       10.61       10.29      4.40 o
   9   1  -9      552.88      568.96      9.62 o
  10   1  -9      217.45      200.76      6.80 o
  11   1  -9       70.87       65.43      4.89 o
  12   1  -9      312.40      305.11      7.55 o
  13   1  -9       52.11       65.10      4.82 o
  14   1  -9      148.39      152.34      6.03 o
  15   1  -9      155.54      152.29      6.13 o
  16   1  -9      134.08      135.32      6.01 o
  17   1  -9        2.46       -8.59      8.59 o
  18   1  -9      143.91      161.17      6.07 o
  19   1  -9      131.78      145.17      6.22 o
  20   1  -9       95.48       95.21      5.65 o
  21   1  -9       23.65       37.77      4.40 o
  22   1  -9       16.54        7.93      8.24 o
  23   1  -9       43.29       33.03      4.68 o
  24   1  -9       81.88       78.09      5.64 o
  25   1  -9       16.70       12.45      4.55 o
  26   1  -9       27.44       31.68      4.70 o
  27   1  -9       81.27       88.76      5.71 o
  28   1  -9       98.61       87.07      6.01 o
  29   1  -9        4.79       12.04      4.37 o
  30   1  -9        7.85       12.97      4.52 o
  31   1  -9        0.97       -2.72      8.70 o
  32   1  -9       54.96       50.49      5.90 o
  33   1  -9        5.66       -1.41      9.92 o
   1   2  -9        5.64        4.37      3.45 o
   2   2  -9      141.58      159.90      5.62 o
   3   2  -9       62.34       53.38      4.95 o
   4   2  -9      476.31      482.33      8.88 o
   5   2  -9       17.43       20.36      4.27 o
   6   2  -9      117.48      110.94      5.36 o
   7   2  -9        9.89        8.28      3.73 o
   8   2  -9       15.24       11.12      3.93 o
   9   2  -9       54.40       60.42      4.80 o
  10   2  -9      341.07      342.39      7.82 o
  11   2  -9       29.51       20.86      4.63 o
  12   2  -9      247.39      271.42      7.23 o
  13   2  -9       55.48       50.82      5.59 o
  14   2  -9      436.85      420.14      8.94 o
  15   2  -9       18.46        3.96      5.28 o
  16   2  -9      187.15      166.80      6.58 o
  17   2  -9        9.36       -7.61      9.75 o
  18   2  -9      159.18      173.68      6.80 o
  19   2  -9       97.16       90.47      6.35 o
  20   2  -9      134.11      130.30      6.49 o
  21   2  -9       84.32       90.97      5.77 o
  22   2  -9       95.75      105.62      5.74 o
  23   2  -9       12.16       15.66      4.86 o
  24   2  -9      134.61      121.40      6.29 o
  25   2  -9        4.05        1.87      8.46 o
  26   2  -9       69.21       67.75      5.73 o
  27   2  -9        3.40       -9.50      9.50 o
  28   2  -9       82.00       98.42      5.95 o
  29   2  -9       17.43       20.10      5.00 o
  30   2  -9       21.28        9.65      9.90 o
  31   2  -9       11.52       14.78      4.86 o
   1   3  -9      143.11      136.58      5.89 o
   2   3  -9       18.38       15.72      4.24 o
   3   3  -9        3.95        1.01      7.60 o
   4   3  -9       63.45       70.83      4.69 o
   5   3  -9       16.51       -3.60      8.24 o
   6   3  -9        8.81       -7.39      8.24 o
   7   3  -9       73.59       69.79      4.94 o
   8   3  -9        8.76        1.59      8.89 o
   9   3  -9      147.83      145.07      6.17 o
  10   3  -9       39.08       31.78      4.74 o
  11   3  -9       71.90       77.02      5.25 o
  12   3  -9       50.22       58.08      4.97 o
  13   3  -9       14.33        3.35      9.16 o
  14   3  -9       30.46       32.32      4.68 o
  15   3  -9       29.42        8.00     11.23 o
  16   3  -9      107.96      114.52      6.81 o
  17   3  -9      172.86      159.13      7.28 o
  18   3  -9       60.79       56.56      6.10 o
  19   3  -9      111.20       97.65      6.65 o
  20   3  -9       38.25        8.28      6.23 o
  21   3  -9       78.65       83.42      5.77 o
  22   3  -9        7.66        0.64      9.46 o
  23   3  -9       19.67        1.29     10.51 o
  24   3  -9       41.54       49.51      5.53 o
  25   3  -9        1.46       10.84      5.09 o
  26   3  -9      185.26      218.13      7.95 o
  27   3  -9       47.90       42.16      6.40 o
  28   3  -9       70.91       76.90      6.47 o
   1   4  -9       30.26       32.00      4.43 o
   2   4  -9        3.57       -5.10      8.82 o
   3   4  -9       43.71       41.81      4.89 o
   4   4  -9        6.84        6.28      8.82 o
   5   4  -9       60.68       66.01      5.16 o
   6   4  -9       35.01       35.28      4.95 o
   7   4  -9        8.26       11.82      4.43 o
   8   4  -9       44.65       42.65      5.19 o
   9   4  -9       77.40       77.12      5.98 o
  10   4  -9      112.00      124.44      6.49 o
  11   4  -9       42.08       46.06      5.77 o
  12   4  -9       84.02       90.36      6.13 o
  13   4  -9       15.84       -0.62      9.78 o
  14   4  -9       44.75       50.22      5.74 o
  15   4  -9       59.03       66.08      6.14 o
  16   4  -9       39.86       33.51      5.70 o
  17   4  -9        3.62      -13.23     13.23 o
  18   4  -9      195.62      191.02      7.95 o
  19   4  -9       17.59      -15.11     15.11 o
  20   4  -9       72.20       32.95      7.14 o
  21   4  -9       70.14       51.33      6.53 o
  22   4  -9        4.21        9.68     10.50 o
  23   4  -9       11.81        5.96      5.96 o
  24   4  -9       77.54       85.60      6.66 o
   1   5  -9      129.47      118.87      7.36 o
   2   5  -9      192.66      214.20      8.45 o
   3   5  -9       43.80       25.16      6.29 o
   4   5  -9      234.36      248.89      8.60 o
   5   5  -9       10.58      -12.21     12.21 o
   6   5  -9      206.64      234.90      8.75 o
   7   5  -9      112.68      113.77      7.65 o
   8   5  -9       44.43       37.25      6.44 o
   9   5  -9      106.95      111.27      7.36 o
  10   5  -9       80.98       73.06      7.14 o
  11   5  -9       54.03       49.41      6.35 o
  12   5  -9       50.17       36.05      6.23 o
  13   5  -9       10.17        1.38     10.63 o
  14   5  -9       87.54       94.87      6.52 o
  15   5  -9        1.07       -9.17     10.77 o
  16   5  -9        3.89      -12.52     12.52 o
   0   0  -8     1017.58     1039.79     10.68 o
   2   0  -8      923.64      853.60      9.76 o
   4   0  -8      110.58      108.81      4.36 o
   6   0  -8       29.93       38.25      3.66 o
   8   0  -8      730.96      752.10      9.67 o
  10   0  -8     1064.15      994.23     11.02 o
  12   0  -8       12.09       15.33      3.26 o
  14   0  -8      415.27      413.87      7.69 o
  16   0  -8        0.30       -5.81      5.81 o
  18   0  -8       75.04       68.42      4.42 o
  20   0  -8        0.24       -0.95      6.77 o
  22   0  -8       42.61       39.13      3.96 o
  24   0  -8        7.49       12.46      3.38 o
  26   0  -8       51.10       49.78      4.48 o
  28   0  -8      204.74      199.06      6.94 o
  30   0  -8       54.41       58.15      5.21 o
  32   0  -8      104.43      118.34      6.16 o
  34   0  -8       70.35       77.92      5.86 o
  36   0  -8       34.05       35.10      5.38 o
   0   1  -8      783.10      782.78      9.59 o
   1   1  -8       98.65       87.09      4.66 o
   2   1  -8      363.98      352.83      6.88 o
   3   1  -8      435.44      458.22      7.54 o
   4   1  -8       44.48       48.03      4.13 o
   5   1  -8      518.04      503.92      7.92 o
   6   1  -8        2.34       -2.77      7.15 o
   7   1  -8      324.86      324.03      7.15 o
   8   1  -8     1150.65     1189.07     12.11 o
   9   1  -8        0.52       -2.02      7.63 o
  10   1  -8      145.20      142.14      5.21 o
  11   1  -8       73.07       69.07      4.58 o
  12   1  -8      198.69      178.56      5.91 o
  13   1  -8      574.26      578.19      9.11 o
  14   1  -8      338.51      334.35      7.69 o
  15   1  -8      416.66      417.85      8.15 o
  16   1  -8      456.46      460.01      8.48 o
  17   1  -8       29.03       33.01      4.03 o
  18   1  -8       19.53       18.74      3.75 o
  19   1  -8       18.83       18.17      3.96 o
  20   1  -8      162.17      171.73      5.86 o
  21   1  -8      101.18      102.60      5.46 o
  22   1  -8      173.01      168.85      6.13 o
  23   1  -8      147.90      144.21      6.00 o
  24   1  -8        4.78       10.42      4.06 o
  25   1  -8      216.90      218.81      6.91 o
  26   1  -8       41.71       44.07      4.65 o
  27   1  -8       30.76       24.86      4.88 o
  28   1  -8      144.78      132.69      6.20 o
  29   1  -8        3.69        7.70      8.59 o
  30   1  -8       33.26       31.69      4.82 o
  31   1  -8       38.00       41.76      5.07 o
  32   1  -8       25.75       31.96      5.06 o
  33   1  -8       97.80       97.09      6.14 o
  34   1  -8        2.77        8.34      4.73 o
  35   1  -8       24.83       35.18      5.15 o
  36   1  -8       20.93       27.81      4.86 o
   0   2  -8      407.10      424.34      7.67 o
   1   2  -8       30.00       33.61      3.84 o
   2   2  -8      191.91      207.18      5.73 o
   3   2  -8       79.76       86.89      4.57 o
   4   2  -8       35.16       34.04      3.94 o
   5   2  -8      190.76      187.81      5.73 o
   6   2  -8      245.83      251.74      6.42 o
   7   2  -8       48.84       43.56      4.31 o
   8   2  -8      213.45      244.18      6.37 o
   9   2  -8       73.12       68.31      4.63 o
  10   2  -8      114.49      101.90      4.78 o
  11   2  -8        8.32       -1.32      8.27 o
  12   2  -8      110.93      115.32      5.06 o
  13   2  -8       94.17      101.28      5.15 o
  14   2  -8      107.59      109.35      5.19 o
  15   2  -8       82.37       82.05      4.83 o
  16   2  -8        7.50        2.14      3.78 o
  17   2  -8       18.73       18.01      4.04 o
  18   2  -8      156.19      153.48      5.82 o
  19   2  -8       54.78       28.59      5.59 o
  20   2  -8      438.80      455.90      8.93 o
  21   2  -8        8.13       -9.90     10.28 o
  22   2  -8      341.64      331.80      8.21 o
  23   2  -8       33.97       28.76      4.98 o
  24   2  -8       21.46       30.19      4.55 o
  25   2  -8       28.36       29.00      4.58 o
  26   2  -8       21.80       24.15      4.43 o
  27   2  -8       38.98       38.40      5.04 o
  28   2  -8      182.34      203.39      7.26 o
  29   2  -8       40.97       42.62      5.96 o
  30   2  -8      376.97      404.90      9.78 o
  31   2  -8        2.81        8.40     10.75 o
  32   2  -8       79.15       87.45      6.05 o
  33   2  -8       10.81       10.14      4.82 o
  34   2  -8        7.06        6.39      4.89 o
  35   2  -8       10.53       15.75      5.06 o
   0   3  -8      330.17      332.26      7.39 o
   1   3  -8      110.28      105.56      5.33 o
   2   3  -8       77.60       68.65      4.67 o
   3   3  -8      228.69      237.71      6.46 o
   4   3  -8       16.76       -1.80      9.15 o
   5   3  -8      269.23      274.28      6.86 o
   6   3  -8       74.46       77.19      5.06 o
   7   3  -8       35.60       28.29      4.73 o
   8   3  -8      584.49      616.63      9.98 o
   9   3  -8        5.85       -9.70      9.70 o
  10   3  -8      299.15      299.88      7.46 o
  11   3  -8      108.31      124.83      5.88 o
  12   3  -8      152.08      155.44      6.44 o
  13   3  -8      181.44      190.39      6.67 o
  14   3  -8      315.39      312.55      8.04 o
  15   3  -8      258.15      224.01      7.80 o
  16   3  -8      332.46      317.55      8.25 o
  17   3  -8       45.25       33.60      5.98 o
  18   3  -8      211.91      201.36      7.37 o
  19   3  -8       84.77       66.06      6.22 o
  20   3  -8       49.26       47.53      5.74 o
  21   3  -8       71.00       67.14      5.82 o
  22   3  -8       72.25       64.51      5.74 o
  23   3  -8       61.34       69.38      5.44 o
  24   3  -8       24.79       23.42      4.52 o
  25   3  -8       18.41       16.73      4.46 o
  26   3  -8       14.86        7.60      4.73 o
  27   3  -8       11.27        5.22      4.49 o
  28   3  -8       70.32       83.53      6.02 o
  29   3  -8       20.44       21.26      5.06 o
  30   3  -8       45.41       40.24      5.71 o
  31   3  -8        2.87       -9.75      9.75 o
  32   3  -8        6.83       11.94      4.52 o
   0   4  -8      738.24      715.38     10.95 o
   1   4  -8       11.56        6.04     10.45 o
   2   4  -8      305.52      309.71      7.65 o
   3   4  -8      117.87      114.22      5.95 o
   4   4  -8        6.02       -6.65      8.76 o
   5   4  -8       69.08       71.02      5.01 o
   6   4  -8      118.75      135.79      6.00 o
   7   4  -8       27.39       28.79      4.76 o
   8   4  -8      246.97      279.59      7.61 o
   9   4  -8       42.94       43.34      5.73 o
  10   4  -8      291.14      295.98      7.98 o
  11   4  -8        1.39        4.92      8.73 o
  12   4  -8       53.58       49.81      5.29 o
  13   4  -8      219.05      202.02      7.41 o
  14   4  -8      115.25      121.86      6.38 o
  15   4  -8       34.97       26.44      4.94 o
  16   4  -8       35.05       44.45      5.44 o
  17   4  -8       26.67      -12.25     12.25 o
  18   4  -8      159.63      148.80      6.87 o
  19   4  -8       19.42      -13.34     13.34 o
  20   4  -8       77.88       84.44      6.05 o
  21   4  -8       14.95       -6.86     10.93 o
  22   4  -8        9.47        4.12      4.82 o
  23   4  -8       12.83        3.87     10.23 o
  24   4  -8        9.29        8.36      5.06 o
  25   4  -8       39.99       44.21      5.50 o
  26   4  -8       15.38       -1.35     10.07 o
  27   4  -8       36.51       40.27      5.35 o
  28   4  -8       16.54        9.15     10.23 o
   0   5  -8       60.94       65.31      5.37 o
   1   5  -8       19.74       22.26      4.51 o
   2   5  -8       60.29       70.23      5.43 o
   3   5  -8       53.03       42.76      5.32 o
   4   5  -8       96.79      112.50      6.23 o
   5   5  -8      123.67      108.80      6.38 o
   6   5  -8       74.65       69.74      6.11 o
   7   5  -8       35.78       38.47      5.35 o
   8   5  -8      110.67      125.47      6.43 o
   9   5  -8       19.83       11.05     11.54 o
  10   5  -8      184.16      198.22      7.71 o
  11   5  -8       69.35       72.76      6.56 o
  12   5  -8      101.95      117.58      6.96 o
  13   5  -8       94.42      100.60      6.84 o
  14   5  -8       58.88       71.46      6.11 o
  15   5  -8       41.87       32.72      6.10 o
  16   5  -8      119.78      121.90      6.80 o
  17   5  -8       11.46      -13.15     13.15 o
  18   5  -8       71.56       58.05      6.25 o
  19   5  -8        7.56      -14.96     14.96 o
  20   5  -8       94.27      109.24      6.63 o
  21   5  -8        0.91      -15.27     15.27 o
  22   5  -8       80.28       82.19      7.09 o
   0   6  -8       89.83       95.14      6.46 o
   1   6  -8        1.54       -6.01     10.54 o
   2   6  -8        1.28        3.36      9.44 o
   3   6  -8       18.41       21.73      5.25 o
   4   6  -8       11.46        3.39     10.60 o
   5   6  -8       12.49        4.07      8.65 o
   6   6  -8       10.32       17.09      5.16 o
   7   6  -8        7.08       11.91      5.06 o
   8   6  -8       24.64       27.87      5.55 o
   9   6  -8        8.85      -12.10     12.10 o
  10   6  -8       32.52       28.55      5.47 o
   2   0  -7     3171.82     3135.95     28.84 o
   4   0  -7     2811.97     2729.64     27.17 o
   6   0  -7     1978.72     1895.04     18.89 o
   8   0  -7      738.34      683.18      8.42 o
  10   0  -7      668.41      639.75      8.24 o
  12   0  -7      232.12      232.21      5.49 o
  14   0  -7     2282.85     2153.31     21.50 o
  16   0  -7      292.59      268.94      6.15 o
  18   0  -7       45.66       40.50      3.51 o
  20   0  -7      237.73      228.27      6.09 o
  22   0  -7       48.27       45.15      3.84 o
  24   0  -7       41.46       36.10      3.79 o
  26   0  -7       15.77        2.94      7.60 o
  28   0  -7       20.52       28.03      3.85 o
  30   0  -7       24.33       36.66      4.13 o
  32   0  -7        9.27       17.40      3.55 o
  34   0  -7       63.51       66.04      5.32 o
  36   0  -7       28.07       24.18      5.03 o
  38   0  -7      111.84      110.80      6.50 o
  40   0  -7       52.79       49.99      5.68 o
   1   1  -7      623.65      627.74      7.85 o
   2   1  -7      357.95      377.15      6.38 o
   3   1  -7       44.59       38.72      3.39 o
   4   1  -7      234.78      222.01      5.11 o
   5   1  -7      248.18      236.94      5.35 o
   6   1  -7      153.74      156.75      4.70 o
   7   1  -7       57.45       63.07      3.57 o
   8   1  -7      141.07      152.99      4.82 o
   9   1  -7      602.22      620.13      8.16 o
  10   1  -7      341.21      331.06      6.57 o
  11   1  -7      361.44      341.58      6.71 o
  12   1  -7      781.38      725.40      9.23 o
  13   1  -7      886.21      865.27      9.98 o
  14   1  -7       23.63       16.36      3.67 o
  15   1  -7       70.68       66.82      4.06 o
  16   1  -7       43.60       41.42      3.78 o
  17   1  -7       54.63       62.43      4.18 o
  18   1  -7      347.81      344.43      7.28 o
  19   1  -7      870.61      844.28     10.52 o
  20   1  -7       76.90       68.34      4.91 o
  21   1  -7      449.07      432.73      8.00 o
  22   1  -7       64.37       56.45      4.25 o
  23   1  -7        6.64       -2.78      6.90 o
  24   1  -7       72.42       71.43      4.70 o
  25   1  -7       61.50       59.61      4.42 o
  26   1  -7       93.87      103.00      5.12 o
  27   1  -7      192.91      189.83      6.37 o
  28   1  -7        5.91        2.10      8.40 o
  29   1  -7      131.20      120.75      5.95 o
  30   1  -7       41.72       42.24      5.06 o
  31   1  -7      131.65      140.51      6.26 o
  32   1  -7      184.83      188.86      7.29 o
  33   1  -7       51.50       59.51      5.35 o
  34   1  -7       47.57       57.10      5.31 o
  35   1  -7       12.11       15.48      4.79 o
  36   1  -7       32.28       39.74      5.38 o
  37   1  -7      117.28      125.93      6.98 o
  38   1  -7       15.25       14.87      4.83 o
  39   1  -7       85.75       90.33      6.44 o
   1   2  -7      220.56      207.76      5.45 o
   2   2  -7      474.66      492.33      7.52 o
   3   2  -7      122.64      128.00      4.75 o
   4   2  -7      391.27      383.70      6.74 o
   5   2  -7        2.40        5.41      3.23 o
   6   2  -7      611.03      609.38      8.31 o
   7   2  -7       48.78       46.58      4.13 o
   8   2  -7      213.83      208.92      5.61 o
   9   2  -7      367.90      401.56      5.15 o
  10   2  -7      645.59      632.39      8.85 o
  11   2  -7       74.14       66.52      5.00 o
  12   2  -7      749.36      739.12      9.68 o
  13   2  -7      508.55      492.60      8.19 o
  14   2  -7      214.81      218.21      5.91 o
  15   2  -7      110.28      105.50      4.78 o
  16   2  -7      197.46      217.01      5.92 o
  17   2  -7       45.57       37.11      4.42 o
  18   2  -7      382.20      393.28      7.64 o
  19   2  -7      125.33      113.54      5.37 o
  20   2  -7      141.97      132.37      5.61 o
  21   2  -7       96.85       86.24      5.22 o
  22   2  -7      265.49      263.04      7.13 o
  23   2  -7       37.55       41.09      4.71 o
  24   2  -7      473.58      498.64      9.33 o
  25   2  -7       44.27       43.59      5.25 o
  26   2  -7      259.04      264.90      7.44 o
  27   2  -7       37.58       33.49      5.04 o
  28   2  -7      136.51      127.99      6.13 o
  29   2  -7       10.58       11.17      4.39 o
  30   2  -7       79.69       88.25      5.62 o
  31   2  -7        3.86        1.78     10.04 o
  32   2  -7      320.39      348.38      9.05 o
  33   2  -7        0.56       12.49      4.89 o
  34   2  -7      139.90      156.28      6.93 o
  35   2  -7        8.43        1.98     10.25 o
  36   2  -7       67.34       79.69      5.86 o
  37   2  -7        2.11       -4.83      9.69 o
  38   2  -7       25.27       19.64      5.46 o
   1   3  -7      735.41      764.00      9.70 o
   2   3  -7      345.07      364.97      7.36 o
   3   3  -7      185.72      199.57      6.09 o
   4   3  -7      776.84      775.53      9.96 o
   5   3  -7      232.80      218.05      6.54 o
   6   3  -7     1027.88     1006.17     11.33 o
   7   3  -7      291.15      292.27      7.10 o
   8   3  -7      190.93      197.96      6.37 o
   9   3  -7      680.47      671.69      9.64 o
  10   3  -7      269.30      284.41      7.06 o
  11   3  -7      243.05      260.07      6.95 o
  12   3  -7      472.26      474.74      8.42 o
  13   3  -7        1.68       -7.09      7.23 o
  14   3  -7       59.40       56.94      4.37 o
  15   3  -7       70.29       72.14      4.79 o
  16   3  -7      131.82      135.37      5.30 o
  17   3  -7        7.96        7.57      3.79 o
  18   3  -7       38.88       11.20      5.15 o
  19   3  -7      220.39      216.58      6.98 o
  20   3  -7      156.26      163.37      6.43 o
  21   3  -7       72.05       70.65      5.10 o
  22   3  -7       24.25       31.15      4.48 o
  23   3  -7       51.63       40.62      4.88 o
  24   3  -7       48.99       50.60      4.79 o
  25   3  -7       23.45       20.98      4.57 o
  26   3  -7       39.35       36.81      4.64 o
  27   3  -7      103.22      104.01      5.88 o
  28   3  -7        1.24       -5.95      8.15 o
  29   3  -7       98.90      101.24      5.92 o
  30   3  -7        1.51        0.62      9.29 o
  31   3  -7       31.22       42.32      4.98 o
  32   3  -7       38.99       45.11      5.29 o
  33   3  -7        3.74        6.66      8.74 o
  34   3  -7        8.45       12.62      4.39 o
  35   3  -7       12.06       16.94      4.73 o
   1   4  -7       15.29       18.35      4.10 o
   2   4  -7      413.72      418.78      8.31 o
   3   4  -7       13.57        3.64     10.36 o
   4   4  -7     1044.24     1100.46     12.66 o
   5   4  -7       15.96       -1.84     10.48 o
   6   4  -7      492.86      501.58      9.05 o
   7   4  -7        0.61       -3.82      8.64 o
   8   4  -7      211.02      212.17      6.58 o
   9   4  -7       17.88        4.83      8.58 o
  10   4  -7       22.14       19.14      4.24 o
  11   4  -7       20.40       27.36      4.70 o
  12   4  -7      392.99      397.42      8.57 o
  13   4  -7       10.99        2.65      4.65 o
  14   4  -7      196.99      192.81      6.56 o
  15   4  -7       18.39       13.74      4.67 o
  16   4  -7      170.29      173.60      6.35 o
  17   4  -7       90.29       78.28      5.62 o
  18   4  -7       26.56       -3.26     10.56 o
  19   4  -7       47.05       39.87      5.19 o
  20   4  -7       29.32        3.38     11.00 o
  21   4  -7      103.82      109.46      5.67 o
  22   4  -7       10.54       -8.73      9.61 o
  23   4  -7       21.32        1.19     10.31 o
  24   4  -7       60.70       62.36      5.07 o
  25   4  -7        3.41        8.62      9.09 o
  26   4  -7       30.75       37.04      4.97 o
  27   4  -7       18.67       13.28      4.86 o
  28   4  -7       55.63       52.10      5.53 o
  29   4  -7        9.29       11.66      4.71 o
  30   4  -7       13.78       17.68      4.71 o
  31   4  -7       13.88       14.75      5.01 o
  32   4  -7       36.93       29.77      5.41 o
   1   5  -7      136.08      144.66      6.00 o
   2   5  -7       20.63       13.68      4.31 o
   3   5  -7       14.48       11.03      3.91 o
   4   5  -7       26.73        8.57      9.25 o
   5   5  -7       27.64       29.71      4.40 o
   6   5  -7       73.46       69.45      5.21 o
   7   5  -7       54.24       55.82      5.19 o
   8   5  -7       14.70       -1.71      9.17 o
   9   5  -7       51.64       49.38      4.91 o
  10   5  -7      157.55      172.77      6.65 o
  11   5  -7       64.45       59.51      5.50 o
  12   5  -7       53.12       40.20      5.12 o
  13   5  -7       10.58       -6.41      9.47 o
  14   5  -7       46.50       47.99      4.95 o
  15   5  -7       17.20       14.01      5.07 o
  16   5  -7      111.73       97.01      7.44 o
  17   5  -7      117.55      116.32      6.90 o
  18   5  -7       41.16      -13.44     13.44 o
  19   5  -7       72.04       70.41      6.65 o
  20   5  -7       31.88       10.20     11.97 o
  21   5  -7       30.74       37.40      5.35 o
  22   5  -7        7.32       -5.26      9.89 o
  23   5  -7        9.53      -12.42     12.42 o
  24   5  -7       62.06       67.26      6.26 o
  25   5  -7       16.32       -2.77     11.39 o
  26   5  -7       66.40       65.35      6.44 o
   1   6  -7       56.42       67.05      5.41 o
   2   6  -7       45.07       48.90      5.46 o
   3   6  -7       23.27       24.94      5.29 o
   4   6  -7      142.63      162.44      6.90 o
   5   6  -7        3.96       -0.62     10.22 o
   6   6  -7       54.59       63.48      5.93 o
   7   6  -7       99.99      108.26      6.69 o
   8   6  -7       11.42       14.60      5.49 o
   9   6  -7       75.89       61.67      6.14 o
  10   6  -7       51.87       55.50      5.87 o
  11   6  -7       12.63        7.96      9.89 o
  12   6  -7       19.92       23.08      4.89 o
  13   6  -7        9.80        6.07     10.39 o
  14   6  -7       27.01       30.14      5.22 o
  15   6  -7       11.72      -10.32     11.11 o
  16   6  -7       44.80       36.50      5.52 o
  17   6  -7        7.18      -12.86     12.86 o
  18   6  -7       62.27       31.99      6.81 o
   0   0  -6     1371.71     1319.00     12.77 o
   2   0  -6      379.96      369.06      5.44 o
   4   0  -6       53.13       69.44      2.93 o
   6   0  -6      824.48      815.49      8.00 o
   8   0  -6      470.97      483.81      6.55 o
  10   0  -6      460.56      447.01      6.34 o
  12   0  -6      721.01      693.87      7.93 o
  14   0  -6     1314.99     1306.08     12.67 o
  16   0  -6      447.23      418.40      6.83 o
  18   0  -6      429.23      426.10      7.17 o
  20   0  -6     2893.59     2855.34     27.19 o
  22   0  -6      645.15      639.25      8.98 o
  24   0  -6      175.44      153.61      5.33 o
  26   0  -6      175.47      165.76      5.49 o
  28   0  -6      219.11      195.21      6.01 o
  30   0  -6      470.15      447.98      8.78 o
  32   0  -6      294.47      300.41      7.73 o
  34   0  -6       17.18       19.38      4.40 o
  36   0  -6      200.19      206.91      7.35 o
  38   0  -6      372.11      393.88      9.72 o
  40   0  -6       88.22       96.67      6.16 o
  42   0  -6       13.41       10.41      4.80 o
   0   1  -6     2221.59     2309.28     22.69 o
   1   1  -6      424.64      477.96      6.56 o
   2   1  -6     1159.95     1205.31     12.04 o
   3   1  -6     1610.88     1712.86     17.78 o
   4   1  -6      478.89      478.33      6.52 o
   5   1  -6      843.79      872.08      8.48 o
   6   1  -6      293.37      279.20      5.45 o
   7   1  -6      368.36      353.82      5.84 o
   8   1  -6      659.98      699.85      7.93 o
   9   1  -6      229.89      247.49      5.09 o
  10   1  -6      310.08      320.43      5.65 o
  11   1  -6       96.35      104.66      3.87 o
  12   1  -6      285.01      290.02      5.66 o
  13   1  -6      462.98      455.12      6.77 o
  14   1  -6      253.55      237.87      5.66 o
  15   1  -6     1098.20     1051.62     10.63 o
  16   1  -6        1.70       -6.88      6.88 o
  17   1  -6       95.28      100.14      4.12 o
  18   1  -6      337.07      327.37      6.29 o
  19   1  -6      102.62       79.58      4.31 o
  20   1  -6      173.71      167.56      5.31 o
  21   1  -6        2.53        3.24      3.24 o
  22   1  -6      285.81      275.89      6.49 o
  23   1  -6      325.71      317.38      6.88 o
  24   1  -6       66.06       64.30      4.43 o
  25   1  -6      416.85      389.23      7.60 o
  26   1  -6        2.56       -7.29      7.29 o
  27   1  -6      256.43      241.09      6.63 o
  28   1  -6       87.20       99.91      5.15 o
  29   1  -6       29.76       40.18      4.12 o
  30   1  -6      221.40      221.65      6.71 o
  31   1  -6       60.63       54.62      4.98 o
  32   1  -6      126.97      129.99      5.77 o
  33   1  -6      126.04      120.81      5.95 o
  34   1  -6       24.95       31.07      4.77 o
  35   1  -6       43.63       53.26      4.97 o
  36   1  -6      139.22      144.41      6.75 o
  37   1  -6       16.58       16.46      4.67 o
  38   1  -6       20.81       19.33      5.10 o
  39   1  -6       48.35       67.39      5.53 o
  40   1  -6       28.30       28.23      5.22 o
  41   1  -6       32.13       39.78      5.37 o
   0   2  -6     3513.86     3471.82     34.10 o
   1   2  -6       37.07       43.86      4.39 o
   2   2  -6     2243.93     2346.34     24.33 o
   3   2  -6       34.66       36.59      3.50 o
   4   2  -6       28.04       30.50      3.32 o
   5   2  -6      116.66      109.94      4.23 o
   6   2  -6      953.45     1009.34     10.14 o
   7   2  -6      101.20       97.98      4.95 o
   8   2  -6     2572.38     2647.87     27.31 o
   9   2  -6      471.82      477.36      8.04 o
  10   2  -6     3426.55     3417.80     31.27 o
  11   2  -6       22.43       18.43      4.54 o
  12   2  -6      503.81      536.41      7.85 o
  13   2  -6      556.62      555.70      8.06 o
  14   2  -6      530.37      557.59      8.08 o
  15   2  -6       93.75       92.08      4.75 o
  16   2  -6      968.95      954.27     10.36 o
  17   2  -6        0.60        0.39      8.03 o
  18   2  -6     1099.61     1014.47     11.04 o
  19   2  -6      275.07      252.10      6.66 o
  20   2  -6      853.44      843.42     10.35 o
  21   2  -6      163.62      159.14      5.70 o
  22   2  -6      169.27      160.03      5.40 o
  23   2  -6        8.30       13.59      3.58 o
  24   2  -6       71.07       73.42      4.34 o
  25   2  -6       63.66       57.68      4.40 o
  26   2  -6       39.19       42.37      4.09 o
  27   2  -6       48.16       39.70      4.51 o
  28   2  -6      223.32      227.42      6.68 o
  29   2  -6      103.44      104.91      5.67 o
  30   2  -6       93.68       96.22      5.46 o
  31   2  -6       18.41       11.38      4.12 o
  32   2  -6       27.59       31.44      4.45 o
  33   2  -6       35.04       40.29      5.04 o
  34   2  -6      101.65      107.72      6.07 o
  35   2  -6       11.95       10.56      4.59 o
  36   2  -6       18.18       25.32      4.54 o
  37   2  -6        7.89        0.64      9.40 o
  38   2  -6        7.36        6.30      4.70 o
  39   2  -6       10.79        9.55     10.07 o
  40   2  -6       34.64       35.74      5.32 o
   0   3  -6     1361.77     1399.84     13.76 o
   1   3  -6       79.41       86.60      4.52 o
   2   3  -6      568.05      571.24      7.94 o
   3   3  -6      512.24      538.38      7.79 o
   4   3  -6       19.56       20.97      3.76 o
   5   3  -6     1030.07     1035.59     10.43 o
   6   3  -6      424.83      443.58      7.47 o
   7   3  -6      144.78      155.28      5.22 o
   8   3  -6      342.83      343.17      6.75 o
   9   3  -6      156.78      149.27      5.08 o
  10   3  -6       32.07       29.74      4.03 o
  11   3  -6      251.40      238.56      6.18 o
  12   3  -6      520.51      514.68      8.32 o
  13   3  -6      286.82      249.65      6.52 o
  14   3  -6       84.05       87.72      4.88 o
  15   3  -6      310.40      330.94      6.87 o
  16   3  -6       55.25       51.89      4.27 o
  17   3  -6      301.20      317.67      6.96 o
  18   3  -6      116.87      112.21      5.24 o
  19   3  -6       86.93       87.43      4.95 o
  20   3  -6      157.88      163.56      5.85 o
  21   3  -6      132.50      129.94      5.89 o
  22   3  -6      158.07      167.53      6.12 o
  23   3  -6      131.91      127.68      5.97 o
  24   3  -6       86.59       84.52      5.44 o
  25   3  -6      200.56      212.89      6.92 o
  26   3  -6       58.52       57.86      5.07 o
  27   3  -6       45.43       42.00      4.97 o
  28   3  -6      191.36      193.07      6.99 o
  29   3  -6      101.89      100.68      6.43 o
  30   3  -6      229.48      232.44      7.80 o
  31   3  -6       65.14       48.93      5.73 o
  32   3  -6       46.46       51.10      5.56 o
  33   3  -6      157.18      177.38      7.20 o
  34   3  -6       22.24       26.63      5.25 o
  35   3  -6       75.99       87.37      6.29 o
  36   3  -6       92.16       83.89      6.43 o
  37   3  -6       23.26       28.03      5.44 o
  38   3  -6       85.78       94.36      6.41 o
   0   4  -6      410.40      429.21      7.42 o
   1   4  -6       12.36       11.23      3.33 o
   2   4  -6        3.51        0.71      3.32 o
   3   4  -6       88.25       91.52      4.40 o
   4   4  -6       66.50       67.80      4.30 o
   5   4  -6       47.36       43.82      4.00 o
   6   4  -6      141.81      141.90      5.28 o
   7   4  -6      130.33      108.28      5.19 o
   8   4  -6      157.00      171.48      5.79 o
   9   4  -6       32.72       26.49      4.07 o
  10   4  -6      134.78      143.08      5.28 o
  11   4  -6       77.10       73.93      4.66 o
  12   4  -6       64.29       73.42      4.58 o
  13   4  -6       41.42       49.23      4.19 o
  14   4  -6      265.38      276.94      7.04 o
  15   4  -6       25.15       12.63      4.67 o
  16   4  -6      205.82      187.68      6.15 o
  17   4  -6       31.25       33.04      4.09 o
  18   4  -6        4.17       -8.86      8.86 o
  19   4  -6       80.89       79.79      4.88 o
  20   4  -6       62.99       59.41      5.30 o
  21   4  -6      116.40       64.39      7.10 o
  22   4  -6      216.66      196.86      7.22 o
  23   4  -6       51.50       61.13      5.06 o
  24   4  -6        1.36       -8.22      8.22 o
  25   4  -6       22.04        3.99      9.18 o
  26   4  -6       59.89       58.70      5.27 o
  27   4  -6        7.43       -2.97      9.23 o
  28   4  -6      141.94      156.55      6.84 o
  29   4  -6       19.30       13.22      5.00 o
  30   4  -6       95.93      116.73      6.17 o
  31   4  -6       10.48        9.26      5.06 o
  32   4  -6        1.69       -7.32      8.34 o
  33   4  -6       26.96       20.24      5.23 o
  34   4  -6       51.05       49.76      5.99 o
  35   4  -6        6.17       -0.54      5.28 o
   0   5  -6      362.39      362.28      8.00 o
   1   5  -6       49.79       51.79      4.85 o
   2   5  -6      101.84      113.21      5.53 o
   3   5  -6      125.81      124.52      5.42 o
   4   5  -6        8.73       -8.22      8.22 o
   5   5  -6      151.75      146.54      5.95 o
   6   5  -6       70.02       79.80      5.13 o
   7   5  -6       47.78       50.91      4.64 o
   8   5  -6      114.75      118.38      5.67 o
   9   5  -6        1.15       -1.55      7.93 o
  10   5  -6       50.78       47.30      4.77 o
  11   5  -6       32.23       30.96      4.46 o
  12   5  -6        5.35        8.49      3.96 o
  13   5  -6       74.55       74.19      5.24 o
  14   5  -6       37.11       46.30      4.88 o
  15   5  -6      139.20      140.63      6.26 o
  16   5  -6       44.87       49.23      5.37 o
  17   5  -6      170.76      175.90      6.79 o
  18   5  -6       18.23       22.54      4.46 o
  19   5  -6        6.58        2.33      8.16 o
  20   5  -6       22.36       17.64      4.95 o
  21   5  -6       30.23        6.63     11.60 o
  22   5  -6       41.90      -14.87     14.87 o
  23   5  -6      130.52      127.59      7.13 o
  24   5  -6       24.58       10.94      6.10 o
  25   5  -6       56.31       58.84      5.53 o
  26   5  -6        0.77        1.32      8.88 o
  27   5  -6        9.11        2.68      9.81 o
  28   5  -6       30.49       32.30      5.38 o
  29   5  -6       10.28        6.28      9.87 o
  30   5  -6       51.20       50.61      6.10 o
   0   6  -6      254.68      269.78      7.80 o
   1   6  -6       16.91        3.45     10.42 o
   2   6  -6      105.06      114.17      5.89 o
   3   6  -6       14.61        8.68      9.25 o
   4   6  -6       22.11       23.91      4.60 o
   5   6  -6        1.44       -8.19      9.14 o
   6   6  -6      219.32      247.75      8.14 o
   7   6  -6       54.29       45.90      6.62 o
   8   6  -6      353.44      401.62      9.80 o
   9   6  -6       14.53       -3.66     11.36 o
  10   6  -6      126.29      123.29      6.64 o
  11   6  -6        5.24       -0.62     10.48 o
  12   6  -6        0.67       -3.75      9.80 o
  13   6  -6       43.12       43.81      6.20 o
  14   6  -6      204.88      224.16      8.08 o
  15   6  -6       32.02      -13.83     13.83 o
  16   6  -6      274.51      285.10      8.90 o
  17   6  -6        6.74      -13.71     13.71 o
  18   6  -6      114.09      116.76      6.81 o
  19   6  -6        0.58      -11.66     11.66 o
  20   6  -6       38.83       22.60      6.01 o
  21   6  -6        7.82      -13.26     13.26 o
  22   6  -6       47.95       38.74      5.83 o
   0   7  -6       64.86       81.54      5.96 o
   1   7  -6        0.24      -10.33     10.33 o
   2   7  -6       45.26       55.83      5.74 o
   3   7  -6        7.10        7.03      5.04 o
   4   7  -6        4.02       -3.45      9.28 o
   5   7  -6        3.35        0.00      9.74 o
   6   7  -6       36.56       46.65      5.37 o
   7   7  -6        7.93        1.43     10.08 o
   2   0  -5      395.31      400.51      5.01 o
   4   0  -5      581.88      568.96      5.92 o
   6   0  -5     4759.43     4617.76     33.94 o
   8   0  -5     1494.36     1524.46     15.53 o
  10   0  -5      126.30      104.15      3.33 o
  12   0  -5     1228.90     1226.15     12.31 o
  14   0  -5     1270.71     1248.38     12.94 o
  16   0  -5     1060.46     1021.31     10.23 o
  18   0  -5      181.29      148.60      4.27 o
  20   0  -5     1008.15      936.75      9.52 o
  22   0  -5       96.86      102.23      4.12 o
  24   0  -5     1117.66     1002.85     10.80 o
  26   0  -5     1701.27     1581.78     15.94 o
  28   0  -5       57.85       61.10      4.16 o
  30   0  -5      170.70      181.68      5.74 o
  32   0  -5      309.20      293.86      7.34 o
  34   0  -5       80.74       74.23      4.88 o
  36   0  -5       17.02       16.28      3.97 o
  38   0  -5       30.87       33.64      4.57 o
  40   0  -5        2.24       -8.19      9.23 o
  42   0  -5       53.93       65.87      6.01 o
  44   0  -5       46.11       59.18      5.76 o
   1   1  -5     1211.56     1229.98     12.51 o
   2   1  -5     2512.29     2624.08     25.36 o
   3   1  -5      404.92      448.04      5.74 o
   4   1  -5     3582.72     3728.92     30.42 o
   5   1  -5      238.68      268.92      4.62 o
   6   1  -5       54.22       56.29      2.80 o
   7   1  -5      649.70      699.62      7.06 o
   8   1  -5      435.64      516.75      6.33 o
   9   1  -5     1790.36     1800.40     17.35 o
  10   1  -5      135.25      130.99      3.75 o
  11   1  -5      287.16      293.75      5.05 o
  12   1  -5      913.74      895.01      9.18 o
  13   1  -5      343.60      343.81      5.55 o
  14   1  -5      139.33      144.63      4.12 o
  15   1  -5      116.25      123.46      3.88 o
  16   1  -5       38.83       40.57      3.06 o
  17   1  -5      489.94      462.02      6.88 o
  18   1  -5     1104.32     1041.84     10.51 o
  19   1  -5     1900.73     1815.79     18.75 o
  20   1  -5      580.93      531.00      7.91 o
  21   1  -5     1219.77     1118.08     11.40 o
  22   1  -5      300.74      283.54      6.32 o
  23   1  -5      365.91      350.94      6.76 o
  24   1  -5      573.13      534.88      8.35 o
  25   1  -5       23.41       16.17      4.21 o
  26   1  -5      864.37      857.00     10.55 o
  27   1  -5      165.50      152.68      5.73 o
  28   1  -5      450.56      425.24      8.21 o
  29   1  -5      452.56      424.17      8.24 o
  30   1  -5       21.03       31.12      3.97 o
  31   1  -5      143.40      129.35      5.54 o
  32   1  -5      115.72      114.91      5.45 o
  33   1  -5       96.52      102.62      5.55 o
  34   1  -5      149.56      146.33      6.01 o
  35   1  -5       28.83       30.69      4.46 o
  36   1  -5       54.07       59.80      5.03 o
  37   1  -5       91.26       77.71      5.61 o
  38   1  -5       41.46       39.98      5.00 o
  39   1  -5      107.87      108.77      6.35 o
  40   1  -5       65.78       76.14      5.73 o
  41   1  -5       47.88       54.25      5.65 o
  42   1  -5       41.71       43.16      5.84 o
  43   1  -5       11.01       17.93      4.58 o
   1   2  -5      282.73      292.99      5.08 o
   2   2  -5     1628.81     1668.15     16.92 o
   3   2  -5      202.81      218.01      4.93 o
   4   2  -5     2899.12     2941.86     29.13 o
   5   2  -5       69.01       72.60      3.82 o
   6   2  -5     1119.42     1142.81     11.59 o
   7   2  -5      239.80      260.85      5.17 o
   8   2  -5      666.85      704.66      7.84 o
   9   2  -5       59.09       63.88      3.63 o
  10   2  -5      913.62      897.94      9.10 o
  11   2  -5      231.66      239.84      5.03 o
  12   2  -5      257.53      234.50      5.20 o
  13   2  -5      354.29      355.74      6.22 o
  14   2  -5     1418.35     1397.60     13.85 o
  15   2  -5      289.30      282.34      5.96 o
  16   2  -5      374.19      416.53      6.83 o
  17   2  -5       65.88       74.82      3.91 o
  18   2  -5       66.51       70.09      3.82 o
  19   2  -5       44.80       43.70      3.67 o
  20   2  -5      458.06      436.54      7.32 o
  21   2  -5       43.64       45.39      4.03 o
  22   2  -5      285.56      281.17      6.33 o
  23   2  -5       27.42       27.71      3.88 o
  24   2  -5      574.83      564.29      8.68 o
  25   2  -5       95.02       95.69      4.75 o
  26   2  -5      123.08      126.59      5.06 o
  27   2  -5        4.09        6.32      6.39 o
  28   2  -5       34.59       32.72      4.05 o
  29   2  -5       80.68       86.51      4.73 o
  30   2  -5       50.66       47.34      4.48 o
  31   2  -5       15.86       17.19      3.82 o
  32   2  -5       46.98       54.73      4.64 o
  33   2  -5       11.94       16.62      4.43 o
  34   2  -5      249.38      256.40      7.65 o
  35   2  -5       29.11       24.97      4.86 o
  36   2  -5       47.14       52.01      5.25 o
  37   2  -5       30.26       45.19      4.92 o
  38   2  -5      113.79      133.17      6.74 o
  39   2  -5       59.25       74.48      6.01 o
  40   2  -5      110.41      138.36      6.71 o
  41   2  -5       17.29       26.10      5.25 o
  42   2  -5       70.52       78.59      6.37 o
   1   3  -5     1185.09     1180.69     11.78 o
   2   3  -5      250.48      233.98      5.33 o
   3   3  -5       43.34       46.12      3.79 o
   4   3  -5     1599.14     1668.84     17.22 o
   5   3  -5       27.41       11.70      4.03 o
   6   3  -5     1356.98     1376.54     13.81 o
   7   3  -5       61.39       66.14      4.12 o
   8   3  -5      232.47      218.60      5.35 o
   9   3  -5       61.61       64.38      3.82 o
  10   3  -5      524.84      512.59      7.53 o
  11   3  -5      597.14      592.67      8.12 o
  12   3  -5      813.27      806.29      9.37 o
  13   3  -5      293.96      284.94      6.64 o
  14   3  -5      999.43     1016.61     10.80 o
  15   3  -5     1338.91     1326.33     13.43 o
  16   3  -5      800.03      837.93     10.01 o
  17   3  -5       86.89       83.15      4.70 o
  18   3  -5      189.12      188.91      5.58 o
  19   3  -5      329.06      313.49      6.78 o
  20   3  -5       61.95       60.21      4.60 o
  21   3  -5      403.51      380.50      7.70 o
  22   3  -5      171.36      174.68      5.80 o
  23   3  -5       64.35       52.91      4.64 o
  24   3  -5       93.94      105.40      4.94 o
  25   3  -5       51.45       53.39      4.76 o
  26   3  -5      288.73      284.49      7.33 o
  27   3  -5      167.24      171.18      6.49 o
  28   3  -5       44.21       31.71      4.85 o
  29   3  -5      170.81      174.79      6.34 o
  30   3  -5       72.17       80.29      5.41 o
  31   3  -5       38.09       37.86      4.63 o
  32   3  -5      103.98      111.36      5.97 o
  33   3  -5        4.20       -2.33      9.09 o
  34   3  -5      147.25      167.15      6.73 o
  35   3  -5       27.08       20.18      5.22 o
  36   3  -5       28.41       27.56      5.13 o
  37   3  -5      108.98      120.57      6.84 o
  38   3  -5       56.41       60.65      6.25 o
  39   3  -5       83.79      103.48      6.31 o
  40   3  -5       52.71       64.29      6.07 o
   1   4  -5      129.61      126.29      4.72 o
   2   4  -5      451.60      430.14      7.41 o
   3   4  -5       14.05        3.32      7.85 o
   4   4  -5     1359.46     1368.55     13.50 o
   5   4  -5      255.32      242.47      6.67 o
   6   4  -5     1248.12     1290.13     12.80 o
   7   4  -5       50.05       45.25      4.60 o
   8   4  -5      330.50      345.37      7.05 o
   9   4  -5      232.13      219.49      6.22 o
  10   4  -5      539.72      538.84      8.49 o
  11   4  -5        1.71        0.40      7.32 o
  12   4  -5      160.73      162.23      5.52 o
  13   4  -5      116.96      103.66      5.19 o
  14   4  -5      380.65      385.77      7.69 o
  15   4  -5      201.87      188.40      6.55 o
  16   4  -5      455.97      459.80      8.47 o
  17   4  -5       17.33       21.95      4.39 o
  18   4  -5      392.05      403.42      8.15 o
  19   4  -5       43.97       49.06      4.45 o
  20   4  -5       77.80       79.97      4.67 o
  21   4  -5       11.54       -8.70      8.70 o
  22   4  -5       82.56       83.35      5.09 o
  23   4  -5       30.66        1.01     10.05 o
  24   4  -5      218.16      220.28      7.01 o
  25   4  -5       61.85       54.21      5.24 o
  26   4  -5       99.91      100.64      5.56 o
  27   4  -5       41.56       34.92      4.95 o
  28   4  -5       24.82       20.79      4.57 o
  29   4  -5       32.22       34.00      4.45 o
  30   4  -5        7.24       -9.89      9.89 o
  31   4  -5       11.28        3.67      9.49 o
  32   4  -5      102.15      112.04      6.01 o
  33   4  -5        8.16        6.28      4.79 o
  34   4  -5      148.83      164.27      7.22 o
  35   4  -5        7.45       -8.77     10.17 o
  36   4  -5       19.12       21.26      5.07 o
  37   4  -5        0.63      -10.02     10.02 o
   1   5  -5       49.40       53.41      4.15 o
   2   5  -5      148.99      141.75      5.52 o
   3   5  -5       35.14       35.05      4.16 o
   4   5  -5      220.91      247.37      6.58 o
   5   5  -5       70.23       63.04      4.64 o
   6   5  -5      104.87      108.05      5.18 o
   7   5  -5       47.99       51.79      4.58 o
   8   5  -5       26.88       27.05      4.27 o
   9   5  -5      213.61      203.72      6.64 o
  10   5  -5      257.06      236.18      6.88 o
  11   5  -5        8.02        3.76      4.15 o
  12   5  -5      190.13      206.80      6.40 o
  13   5  -5       41.54       44.63      4.77 o
  14   5  -5       90.94       99.94      5.31 o
  15   5  -5        1.97        5.12      7.88 o
  16   5  -5       35.16       22.56      4.61 o
  17   5  -5       10.32       18.96      4.39 o
  18   5  -5      131.22      139.13      6.17 o
  19   5  -5       94.23       96.28      5.85 o
  20   5  -5       86.41       64.01      6.05 o
  21   5  -5       77.49       71.09      5.53 o
  22   5  -5        0.31        3.73      4.10 o
  23   5  -5       11.19       13.61      4.39 o
  24   5  -5        1.81      -10.05     10.05 o
  25   5  -5       60.62       59.94      5.53 o
  26   5  -5       33.25       22.04      5.62 o
  27   5  -5       83.40       94.65      5.88 o
  28   5  -5       23.97        8.07      5.40 o
  29   5  -5       46.38       48.30      5.50 o
  30   5  -5       19.45        4.04     10.17 o
  31   5  -5       16.18       22.86      5.16 o
  32   5  -5        0.09       -3.51      9.13 o
   1   6  -5       17.66       17.29      4.21 o
   2   6  -5       78.41       84.37      5.22 o
   3   6  -5       13.31       15.44      4.74 o
   4   6  -5      225.80      251.43      7.59 o
   5   6  -5        7.75        9.03      4.70 o
   6   6  -5       54.46       59.45      5.41 o
   7   6  -5       29.93       35.05      4.98 o
   8   6  -5       53.83       57.71      5.38 o
   9   6  -5        5.94        5.13      4.67 o
  10   6  -5      217.96      229.08      7.68 o
  11   6  -5       19.05       -2.32     11.23 o
  12   6  -5      300.06      318.04      8.50 o
  13   6  -5       27.18       10.66     11.05 o
  14   6  -5       48.92       46.25      5.61 o
  15   6  -5        8.89       16.80      4.62 o
  16   6  -5       15.40        0.00      9.73 o
  17   6  -5       39.37       35.54      5.46 o
  18   6  -5       79.56       50.99      6.98 o
  19   6  -5       69.14       38.61      6.75 o
  20   6  -5       65.52       57.80      6.50 o
  21   6  -5       30.21      -15.56     15.56 o
  22   6  -5       92.64       78.93      7.39 o
  23   6  -5       28.76        0.68     13.71 o
  24   6  -5       37.67       33.24      5.46 o
  25   6  -5        0.81      -11.54     11.54 o
  26   6  -5       71.47       66.40      6.38 o
   1   7  -5       13.91        9.98      4.77 o
   2   7  -5       36.20       43.13      5.21 o
   3   7  -5        0.99       -9.74      9.99 o
   4   7  -5      120.35      135.76      6.71 o
   5   7  -5        1.60       -9.98      9.98 o
   6   7  -5       44.24       48.57      5.84 o
   7   7  -5       10.47        7.90      5.50 o
   8   7  -5       26.12       30.71      5.71 o
   9   7  -5       19.80       25.34      5.22 o
  10   7  -5       47.40       52.38      5.77 o
  11   7  -5       45.67       51.38      5.98 o
  12   7  -5       41.20       39.26      5.77 o
  13   7  -5       21.58        6.66      5.83 o
  14   7  -5       31.11       29.70      5.61 o
   0   0  -4    10769.44     9985.80     43.37 o
   2   0  -4     6213.88     6252.85     33.83 o
   4   0  -4     1871.02     1950.91     19.02 o
   6   0  -4     5483.83     5304.64     32.24 o
   8   0  -4     1299.57     1380.72     13.30 o
  10   0  -4     1828.05     1632.27     16.50 o
  12   0  -4     1095.40     1125.62     11.65 o
  14   0  -4      776.96      750.82      7.74 o
  16   0  -4     1758.83     1624.90     16.52 o
  18   0  -4      541.79      491.04      6.39 o
  20   0  -4      672.32      630.91      7.47 o
  22   0  -4       87.96       69.66      3.51 o
  24   0  -4     1101.34     1044.99     10.76 o
  26   0  -4      220.93      211.62      5.46 o
  28   0  -4      188.92      169.79      5.02 o
  30   0  -4       89.74       84.59      4.57 o
  32   0  -4      105.71       94.32      4.86 o
  34   0  -4      117.13      127.95      5.34 o
  36   0  -4      172.80      178.87      6.46 o
  38   0  -4       28.41       37.03      4.40 o
  40   0  -4      107.99      123.24      5.98 o
  42   0  -4       51.31       60.29      5.41 o
  44   0  -4       26.53       42.74      4.89 o
   0   1  -4     2775.94     2882.70     23.42 o
   1   1  -4      350.24      376.95      4.51 o
   2   1  -4      446.77      518.13      5.36 o
   3   1  -4     1271.61     1297.02     12.41 o
   4   1  -4     1508.62     1641.96     15.71 o
   5   1  -4     1558.70     1566.43     15.49 o
   6   1  -4      740.60      788.62      7.92 o
   7   1  -4      249.06      258.80      4.16 o
   8   1  -4     1006.27      957.58      9.73 o
   9   1  -4      657.24      720.58      7.19 o
  10   1  -4      295.42      285.66      4.47 o
  11   1  -4      406.62      399.91      5.28 o
  12   1  -4     1296.43     1307.61     12.99 o
  13   1  -4      524.81      525.09      6.27 o
  14   1  -4     2878.40     3047.98     28.77 o
  15   1  -4      857.97      874.67      8.61 o
  16   1  -4     3334.63     3231.80     30.87 o
  17   1  -4      723.10      713.98      7.74 o
  18   1  -4      770.37      747.93      8.06 o
  19   1  -4      416.29      396.48      6.23 o
  20   1  -4      542.28      535.00      7.22 o
  21   1  -4      605.02      587.59      7.67 o
  22   1  -4      550.28      517.46      7.43 o
  23   1  -4      715.05      676.91      8.54 o
  24   1  -4      253.25      229.05      5.79 o
  25   1  -4     1332.94     1262.74     12.36 o
  26   1  -4       37.51       33.23      4.21 o
  27   1  -4       84.60       81.86      4.31 o
  28   1  -4      128.61      108.49      4.73 o
  29   1  -4       25.79       26.07      3.70 o
  30   1  -4       32.14       32.45      3.84 o
  31   1  -4      357.01      325.89      7.27 o
  32   1  -4       23.95       26.23      4.03 o
  33   1  -4      162.72      171.70      5.98 o
  34   1  -4       11.00       16.97      3.81 o
  35   1  -4       79.56       84.68      5.13 o
  36   1  -4      275.37      298.23      7.70 o
  37   1  -4       32.77       39.97      4.86 o
  38   1  -4       60.10       78.19      5.32 o
  39   1  -4        7.05       -5.29      8.94 o
  40   1  -4        4.92       -1.81      8.48 o
  41   1  -4       58.53       62.67      5.46 o
  42   1  -4        2.64       -2.59      8.43 o
  43   1  -4      102.82      116.82      6.69 o
  44   1  -4       43.12       65.06      5.70 o
  45   1  -4       15.94       16.79      5.47 o
   0   2  -4     2362.84     2484.25     24.14 o
   1   2  -4      659.30      793.75      8.12 o
   2   2  -4      372.12      421.25      5.25 o
   3   2  -4       11.85       10.94      2.20 o
   4   2  -4       22.10       23.19      2.25 o
   5   2  -4      404.34      429.80      5.60 o
   6   2  -4     2648.54     2698.55     22.04 o
   7   2  -4     6982.22     7691.65     45.63 o
   8   2  -4     3066.51     3351.89     30.17 o
   9   2  -4      192.00      191.42      4.54 o
  10   2  -4      903.69      918.40      9.45 o
  11   2  -4      184.95      176.48      4.39 o
  12   2  -4      328.12      343.38      5.35 o
  13   2  -4       50.15       47.96      2.80 o
  14   2  -4      350.50      326.94      5.38 o
  15   2  -4      231.61      235.93      4.89 o
  16   2  -4      471.23      464.31      6.52 o
  17   2  -4        9.38       11.08      2.75 o
  18   2  -4      710.09      687.20      8.04 o
  19   2  -4        5.89        6.47      7.14 o
  20   2  -4     1750.64     1728.39     16.99 o
  21   2  -4      371.86      357.47      6.72 o
  22   2  -4      683.89      643.69      8.61 o
  23   2  -4       88.96       85.66      5.19 o
  24   2  -4     1056.90     1019.03     10.93 o
  25   2  -4      245.69      245.99      6.34 o
  26   2  -4      279.19      279.82      6.51 o
  27   2  -4        5.73       -9.09      9.09 o
  28   2  -4      983.86      973.61     11.48 o
  29   2  -4       29.28       16.21      5.03 o
  30   2  -4      593.13      599.93      9.65 o
  31   2  -4      125.92      120.68      5.92 o
  32   2  -4      272.40      256.82      7.16 o
  33   2  -4       30.05       33.97      4.58 o
  34   2  -4        7.36        3.67      8.36 o
  35   2  -4        0.65       -7.58      8.77 o
  36   2  -4      378.53      410.57      9.00 o
  37   2  -4        2.35       11.39      4.76 o
  38   2  -4      158.92      186.43      7.10 o
  39   2  -4       72.75       85.63      5.65 o
  40   2  -4       31.88       39.38      4.95 o
  41   2  -4        0.33        5.86      8.97 o
  42   2  -4       13.08       14.26      4.65 o
  43   2  -4       25.07       31.79      5.37 o
  44   2  -4       59.14       72.19      6.17 o
   0   3  -4      320.91      354.53      5.43 o
   1   3  -4      116.17      117.05      3.68 o
   2   3  -4      241.72      256.13      4.81 o
   3   3  -4      465.49      467.59      6.30 o
   4   3  -4      133.63      146.93      4.27 o
   5   3  -4     2202.50     2271.08     23.00 o
   6   3  -4      880.80      970.27      9.55 o
   7   3  -4      553.50      565.95      7.22 o
   8   3  -4      126.16      105.49      3.90 o
   9   3  -4       20.93       18.78      2.83 o
  10   3  -4      184.03      176.15      4.42 o
  11   3  -4      120.19      112.93      4.02 o
  12   3  -4      282.99      301.60      5.69 o
  13   3  -4      382.74      367.32      6.47 o
  14   3  -4     1339.20     1319.90     13.02 o
  15   3  -4      561.76      555.54      8.00 o
  16   3  -4     1136.45     1152.18     11.38 o
  17   3  -4      817.29      810.73      9.37 o
  18   3  -4       93.80       99.61      4.49 o
  19   3  -4       17.25       19.35      3.24 o
  20   3  -4        5.52        8.18      3.29 o
  21   3  -4       28.39       24.63      4.10 o
  22   3  -4      657.44      590.13      9.45 o
  23   3  -4      940.09      929.82     11.09 o
  24   3  -4      336.58      339.43      7.40 o
  25   3  -4       41.47       29.33      4.06 o
  26   3  -4       36.83       34.35      3.85 o
  27   3  -4       68.46       65.60      4.54 o
  28   3  -4      118.50      125.54      5.34 o
  29   3  -4       39.09       35.25      4.39 o
  30   3  -4       39.23       29.34      4.27 o
  31   3  -4       80.82       71.50      4.94 o
  32   3  -4       33.65       31.36      4.45 o
  33   3  -4      142.46      156.05      6.12 o
  34   3  -4       18.48       11.64      4.62 o
  35   3  -4       47.24       51.79      4.83 o
  36   3  -4       44.96       42.00      5.06 o
  37   3  -4        7.90        8.37      4.46 o
  38   3  -4        7.59        1.92      9.17 o
  39   3  -4        2.54        1.31      8.55 o
  40   3  -4        3.09        4.71      4.42 o
  41   3  -4       26.72       25.99      4.83 o
  42   3  -4        0.18       -4.27     10.17 o
   0   4  -4     3674.31     3726.92     32.52 o
   1   4  -4      123.06      123.67      5.61 o
   2   4  -4     1339.44     1326.38     13.34 o
   3   4  -4      377.92      370.24      6.86 o
   4   4  -4        7.29        4.40      7.09 o
   5   4  -4      131.32      130.15      4.81 o
   6   4  -4      387.35      353.18      6.69 o
   7   4  -4       32.97       28.57      3.93 o
   8   4  -4      999.10     1050.08     10.72 o
   9   4  -4       81.96       82.46      4.24 o
  10   4  -4      193.45      185.91      5.23 o
  11   4  -4       16.70       14.69      3.32 o
  12   4  -4      221.64      213.21      5.63 o
  13   4  -4       82.56       92.10      4.36 o
  14   4  -4       62.44       72.22      4.21 o
  15   4  -4      256.88      251.98      6.21 o
  16   4  -4      142.97      149.67      5.33 o
  17   4  -4      466.38      459.18      8.02 o
  18   4  -4       39.17       33.61      4.37 o
  19   4  -4       80.57       73.17      4.55 o
  20   4  -4       67.44       72.71      4.60 o
  21   4  -4        6.86       -7.64      7.64 o
  22   4  -4      146.76      132.05      5.52 o
  23   4  -4       33.44       25.45      4.55 o
  24   4  -4      144.54      143.19      5.91 o
  25   4  -4       81.75       81.28      5.12 o
  26   4  -4       60.21       63.99      5.16 o
  27   4  -4      139.52      137.65      5.88 o
  28   4  -4       19.88       21.65      4.19 o
  29   4  -4       30.90       37.25      4.27 o
  30   4  -4       43.72       42.76      4.73 o
  31   4  -4       39.79       40.24      5.09 o
  32   4  -4       85.76       78.42      5.40 o
  33   4  -4       21.68       20.49      4.73 o
  34   4  -4        4.92       -5.03      9.80 o
  35   4  -4       82.64       87.95      5.96 o
  36   4  -4        7.94        4.62      4.80 o
  37   4  -4       11.38       10.33      4.71 o
  38   4  -4        7.51        9.90      4.61 o
  39   4  -4       29.23       38.87      5.61 o
   0   5  -4      274.52      258.51      6.27 o
   1   5  -4       39.31       33.40      3.85 o
   2   5  -4       13.54       19.50      3.55 o
   3   5  -4      181.74      181.52      5.52 o
   4   5  -4       19.15        0.00      7.33 o
   5   5  -4      181.76      186.36      5.76 o
   6   5  -4      228.34      224.86      6.21 o
   7   5  -4      212.45      200.13      6.12 o
   8   5  -4       35.51       35.93      4.10 o
   9   5  -4       27.91       24.26      3.96 o
  10   5  -4       19.59       22.50      3.78 o
  11   5  -4       12.71       13.81      3.93 o
  12   5  -4      194.02      211.40      6.43 o
  13   5  -4      178.91      175.88      6.62 o
  14   5  -4      493.17      482.66      9.08 o
  15   5  -4      125.88      131.04      6.19 o
  16   5  -4      324.48      304.16      7.51 o
  17   5  -4       25.58       20.54      4.68 o
  18   5  -4       57.45       59.52      5.00 o
  19   5  -4       46.17       48.44      4.91 o
  20   5  -4      262.08      268.81      7.56 o
  21   5  -4        7.44      -16.67     16.67 o
  22   5  -4      409.75      383.54      9.19 o
  23   5  -4       52.26       16.20      6.77 o
  24   5  -4      168.50      144.76      7.57 o
  25   5  -4      155.59      171.76      6.90 o
  26   5  -4       15.41       26.37      4.98 o
  27   5  -4       64.81       46.35      5.38 o
  28   5  -4       65.58       73.80      5.58 o
  29   5  -4        4.14        1.89      9.80 o
  30   5  -4      102.81      122.77      6.59 o
  31   5  -4       42.44       28.91      5.81 o
  32   5  -4       76.82       88.53      6.23 o
  33   5  -4       39.70       40.36      5.64 o
  34   5  -4        4.68        6.32      9.96 o
   0   6  -4       24.83       24.49      4.00 o
   1   6  -4        1.47       -0.51      6.29 o
   2   6  -4       13.29       16.94      3.91 o
   3   6  -4       22.18       22.20      3.85 o
   4   6  -4       19.05       20.69      3.88 o
   5   6  -4       86.48       86.10      5.10 o
   6   6  -4       25.70       30.87      4.19 o
   7   6  -4        0.85        0.54      7.88 o
   8   6  -4       11.60        7.78      3.99 o
   9   6  -4       16.16       16.03      4.27 o
  10   6  -4       27.00       34.11      4.42 o
  11   6  -4       70.18       67.66      5.40 o
  12   6  -4      130.21      133.28      6.17 o
  13   6  -4       19.29        5.61     10.60 o
  14   6  -4      237.43      230.88      7.71 o
  15   6  -4       14.66       20.82      4.76 o
  16   6  -4       21.16       12.36      4.88 o
  17   6  -4       11.89       11.49      5.01 o
  18   6  -4      148.41      145.84      6.80 o
  19   6  -4       14.36      -12.09     12.09 o
  20   6  -4      364.12      392.58      9.55 o
  21   6  -4       14.36      -20.73     20.73 o
  22   6  -4      207.77      210.02      8.29 o
  23   6  -4       10.66      -14.16     14.16 o
  24   6  -4       74.53       65.34      6.08 o
  25   6  -4        5.14        5.35     11.64 o
  26   6  -4       35.19       28.46      5.71 o
  27   6  -4       14.85      -14.33     14.33 o
  28   6  -4      210.76      238.20      8.94 o
   0   7  -4       24.85       21.46      5.07 o
   1   7  -4       43.15       41.26      5.67 o
   2   7  -4       84.01       90.29      6.60 o
   3   7  -4      148.53      146.64      7.34 o
   4   7  -4       19.28       12.77      5.53 o
   5   7  -4       90.21       92.08      6.47 o
   6   7  -4      125.32      154.31      7.35 o
   7   7  -4       18.68        0.00     11.12 o
   8   7  -4      101.63      117.32      6.72 o
   9   7  -4       28.37       17.06      5.70 o
  10   7  -4      111.36      120.57      7.08 o
  11   7  -4       50.46       50.25      6.34 o
  12   7  -4        4.66       -4.15      5.35 o
  13   7  -4       48.49       48.44      6.11 o
  14   7  -4      155.35      170.78      7.63 o
  15   7  -4       37.88       25.28      6.45 o
  16   7  -4      131.33      140.10      7.35 o
  17   7  -4       12.61        5.59     10.99 o
  18   7  -4       28.76       22.43      5.84 o
   2   0  -3      503.28      539.90      5.27 o
   4   0  -3    20510.61    18608.88     55.50 o
   6   0  -3      681.94      735.56      7.47 o
   8   0  -3     3094.96     3404.03     23.92 o
  10   0  -3     4482.39     4358.85     28.21 o
  12   0  -3     1236.87     1315.43     12.54 o
  14   0  -3      872.57      858.57      8.42 o
  16   0  -3     2397.18     2297.11     20.41 o
  18   0  -3      397.83      418.38      5.55 o
  20   0  -3      834.33      826.83      8.33 o
  22   0  -3     1014.58      963.85      9.94 o
  24   0  -3      629.94      622.70      7.75 o
  26   0  -3     1616.57     1525.73     15.23 o
  28   0  -3      306.72      298.18      6.18 o
  30   0  -3      156.23      137.15      4.88 o
  32   0  -3       31.79       36.63      3.66 o
  34   0  -3      944.20      904.12     11.70 o
  36   0  -3      198.76      210.68      6.61 o
  38   0  -3       10.98        3.75      7.57 o
  40   0  -3       66.81       73.65      5.07 o
  42   0  -3       57.20       65.37      5.16 o
  44   0  -3       93.95      108.69      6.43 o
  46   0  -3       73.59       85.88      6.41 o
   1   1  -3     2129.58     2237.44     18.19 o
   2   1  -3      775.85      853.89      8.80 o
   3   1  -3      249.85      269.69      3.43 o
   4   1  -3      193.17      239.57      3.31 o
   5   1  -3     1613.59     1830.63     17.08 o
   6   1  -3     1791.70     1883.76     17.60 o
   7   1  -3      738.07      780.34      7.98 o
   8   1  -3     8222.19     8779.78     41.13 o
   9   1  -3      872.61      871.01      8.57 o
  10   1  -3      462.17      415.82      4.72 o
  11   1  -3       50.33       77.78      2.62 o
  12   1  -3        7.83       15.78      1.98 o
  13   1  -3      666.43      774.86      7.67 o
  14   1  -3      514.90      555.74      5.89 o
  15   1  -3      815.26      872.26      8.59 o
  16   1  -3      173.15      196.57      4.01 o
  17   1  -3      536.17      480.62      5.97 o
  18   1  -3     1495.48     1423.04     14.30 o
  19   1  -3      778.00      740.63      7.70 o
  20   1  -3      434.06      397.05      5.91 o
  21   1  -3       26.56       24.18      2.99 o
  22   1  -3      579.32      598.36      7.43 o
  23   1  -3       13.55        3.44      6.16 o
  24   1  -3      412.29      401.93      6.51 o
  25   1  -3      275.93      258.66      5.99 o
  26   1  -3     1367.88     1353.37     13.18 o
  27   1  -3      244.24      252.86      6.30 o
  28   1  -3      336.53      327.01      6.73 o
  29   1  -3      503.09      462.62      7.86 o
  30   1  -3      174.01      190.19      5.67 o
  31   1  -3       10.15        6.38      7.26 o
  32   1  -3        6.47        9.81      3.55 o
  33   1  -3      292.33      256.95      6.72 o
  34   1  -3       93.44       90.94      4.98 o
  35   1  -3        4.44        4.91      7.08 o
  36   1  -3       16.05       17.93      3.78 o
  37   1  -3       98.28      101.54      5.44 o
  38   1  -3       56.10       51.77      4.82 o
  39   1  -3      101.78      125.75      5.92 o
  40   1  -3       18.76       20.98      4.39 o
  41   1  -3       15.18        9.04     10.07 o
  42   1  -3       68.06       70.63      5.28 o
  43   1  -3        7.61        8.03      4.54 o
  44   1  -3       10.59        1.32      9.37 o
  45   1  -3       19.21       29.40      5.19 o
  46   1  -3       62.45       89.54      6.38 o
   1   2  -3      166.58      210.61      3.50 o
   2   2  -3      706.17      732.51      7.53 o
   3   2  -3     1731.19     1841.38     16.53 o
   4   2  -3     2264.65     2506.56     22.50 o
   5   2  -3      797.27      867.11      8.32 o
   6   2  -3      297.81      317.43      4.34 o
   7   2  -3     1178.84     1289.31     13.14 o
   8   2  -3      329.29      370.31      4.88 o
   9   2  -3      210.26      201.71      3.96 o
  10   2  -3     2818.97     2967.29     26.54 o
  11   2  -3      146.34      143.98      3.68 o
  12   2  -3     1522.59     1568.15     15.51 o
  13   2  -3      396.67      428.85      5.58 o
  14   2  -3       21.81       27.75      2.39 o
  15   2  -3        0.95        1.53      4.68 o
  16   2  -3     1360.81     1305.52     12.92 o
  17   2  -3      700.25      671.66      7.49 o
  18   2  -3     1080.07     1004.03     10.04 o
  19   2  -3      299.83      315.97      5.71 o
  20   2  -3      677.26      708.36      8.11 o
  21   2  -3      465.42      440.10      6.92 o
  22   2  -3      490.36      448.80      7.08 o
  23   2  -3      177.72      141.96      6.01 o
  24   2  -3     2819.05     2707.45     25.82 o
  25   2  -3      264.04      233.23      7.28 o
  26   2  -3     2064.51     1975.18     19.75 o
  27   2  -3      127.85       91.17      5.85 o
  28   2  -3      334.75      327.05      6.97 o
  29   2  -3        7.82       -7.58      7.58 o
  30   2  -3       10.13       14.63      3.32 o
  31   2  -3        6.15        3.61      7.20 o
  32   2  -3      352.89      368.98      7.69 o
  33   2  -3       14.23       20.43      4.34 o
  34   2  -3      404.51      386.83      8.49 o
  35   2  -3        4.37        6.72      7.93 o
  36   2  -3       38.26       42.92      4.42 o
  37   2  -3       71.01       79.16      4.86 o
  38   2  -3       20.97       32.54      4.24 o
  39   2  -3        3.48        0.59      7.09 o
  40   2  -3        5.47        1.22      8.61 o
  41   2  -3       22.42       27.61      4.76 o
  42   2  -3      169.91      199.52      7.59 o
  43   2  -3        3.14       -2.68     10.51 o
  44   2  -3       67.66       80.82      6.13 o
  45   2  -3        0.37        2.84      9.44 o
   1   3  -3     1819.53     1821.35     18.92 o
   2   3  -3      590.55      577.60      6.51 o
   3   3  -3      861.96      875.76      8.53 o
   4   3  -3      987.05     1044.29     10.40 o
   5   3  -3      232.63      239.80      4.63 o
   6   3  -3      406.32      422.11      5.77 o
   7   3  -3      454.45      468.12      6.22 o
   8   3  -3      941.78     1045.13     10.39 o
   9   3  -3     1797.24     1760.02     17.79 o
  10   3  -3     1183.96     1183.27     11.82 o
  11   3  -3      446.25      482.64      6.53 o
  12   3  -3      728.43      703.66      7.77 o
  13   3  -3      234.61      251.91      5.17 o
  14   3  -3      718.91      727.16      8.07 o
  15   3  -3       73.29       67.84      3.64 o
  16   3  -3      229.74      237.88      5.24 o
  17   3  -3      189.74      197.63      5.14 o
  18   3  -3      935.68      917.81      9.62 o
  19   3  -3      221.43      223.00      5.91 o
  20   3  -3      705.60      680.76      8.81 o
  21   3  -3      251.78      230.70      5.93 o
  22   3  -3      305.76      304.39      6.58 o
  23   3  -3       44.25       34.00      4.49 o
  24   3  -3      672.67      658.69      9.25 o
  25   3  -3       46.90       42.64      4.58 o
  26   3  -3      350.77      352.88      7.27 o
  27   3  -3       96.21       96.30      5.10 o
  28   3  -3       63.29       52.88      4.76 o
  29   3  -3      372.11      362.29      7.57 o
  30   3  -3        3.85       -6.25      7.24 o
  31   3  -3       21.78       24.17      3.99 o
  32   3  -3      100.68      104.73      5.27 o
  33   3  -3        1.44       -1.06      3.82 o
  34   3  -3       84.33       95.72      5.30 o
  35   3  -3       25.26       27.04      4.83 o
  36   3  -3       64.53       73.37      5.46 o
  37   3  -3       69.72       73.39      5.61 o
  38   3  -3       79.40       99.23      6.02 o
  39   3  -3       22.17        8.85     10.31 o
  40   3  -3       89.44      102.62      6.37 o
  41   3  -3       34.85       43.51      5.43 o
  42   3  -3       33.42       32.55      5.47 o
  43   3  -3       31.48       47.29      5.31 o
   1   4  -3      586.93      608.81      7.66 o
   2   4  -3      385.46      399.65      6.51 o
   3   4  -3       95.92       88.41      4.12 o
   4   4  -3     1009.07      992.97     10.00 o
   5   4  -3       38.57       36.96      3.97 o
   6   4  -3     1579.49     1555.68     15.70 o
   7   4  -3        8.47       -7.79      7.79 o
   8   4  -3      844.51      872.76      9.43 o
   9   4  -3      258.14      273.05      5.91 o
  10   4  -3      675.92      664.16      8.32 o
  11   4  -3       25.39       22.19      3.70 o
  12   4  -3     1016.09      966.20     10.22 o
  13   4  -3      688.51      696.15      9.09 o
  14   4  -3      639.52      641.16      8.69 o
  15   4  -3      115.61      121.36      4.97 o
  16   4  -3      231.32      231.34      6.12 o
  17   4  -3      547.83      527.23      8.29 o
  18   4  -3      579.13      594.21      9.02 o
  19   4  -3      250.58      257.78      6.67 o
  20   4  -3      285.05      262.55      6.72 o
  21   4  -3      218.94      204.48      6.24 o
  22   4  -3      228.17      208.89      6.22 o
  23   4  -3       70.26       72.83      4.75 o
  24   4  -3      105.69      107.67      5.09 o
  25   4  -3       39.89       30.00      4.51 o
  26   4  -3      203.48      201.23      6.28 o
  27   4  -3        0.08       -7.49      7.97 o
  28   4  -3      143.38      145.94      5.80 o
  29   4  -3       41.98       43.35      4.71 o
  30   4  -3       60.77       65.95      5.06 o
  31   4  -3       64.32       51.89      5.43 o
  32   4  -3      195.37      210.99      7.22 o
  33   4  -3       21.02       13.37      5.18 o
  34   4  -3       76.21       90.55      5.91 o
  35   4  -3       14.55       14.41      5.03 o
  36   4  -3       81.90       91.58      6.35 o
  37   4  -3       36.14       45.31      5.09 o
  38   4  -3       17.00       22.01      4.94 o
  39   4  -3        8.05       12.07      4.71 o
  40   4  -3       49.58       55.77      6.05 o
   1   5  -3     1419.99     1423.81     14.13 o
   2   5  -3      123.12      101.70      5.39 o
   3   5  -3       11.62        3.91      7.81 o
   4   5  -3      126.57      148.78      5.15 o
   5   5  -3      214.66      223.35      6.00 o
   6   5  -3       73.09       70.58      4.49 o
   7   5  -3      137.98      139.03      5.25 o
   8   5  -3      204.23      208.61      6.06 o
   9   5  -3      229.11      221.41      6.18 o
  10   5  -3      304.35      308.71      6.96 o
  11   5  -3      144.70      130.44      5.60 o
  12   5  -3      280.45      251.50      6.67 o
  13   5  -3      179.12      178.91      5.82 o
  14   5  -3       85.65       90.85      5.15 o
  15   5  -3      106.22       98.13      5.37 o
  16   5  -3      404.56      389.62      8.09 o
  17   5  -3      108.65       98.88      5.83 o
  18   5  -3      240.23      256.98      7.47 o
  19   5  -3      493.49      491.30      9.23 o
  20   5  -3       59.85       54.20      5.32 o
  21   5  -3      174.19      163.97      6.79 o
  22   5  -3       51.43       54.51      4.71 o
  23   5  -3        1.96       -1.06      8.16 o
  24   5  -3       38.17       41.75      4.33 o
  25   5  -3        7.69       -9.74      9.74 o
  26   5  -3      107.21       98.45      5.95 o
  27   5  -3       70.96       79.25      5.52 o
  28   5  -3       16.20        4.13      9.61 o
  29   5  -3       48.82       48.95      5.01 o
  30   5  -3       14.91        7.27      4.28 o
  31   5  -3       16.85        6.96      8.61 o
  32   5  -3       18.64       12.15      4.76 o
  33   5  -3       47.21       50.07      5.56 o
  34   5  -3       61.25       66.38      6.11 o
  35   5  -3        3.89       -1.38     10.72 o
  36   5  -3       24.77       37.88      5.53 o
   1   6  -3       78.63       81.13      4.82 o
   2   6  -3       22.43       10.66      4.09 o
   3   6  -3       59.27       50.54      4.37 o
   4   6  -3      147.81      138.09      5.64 o
   5   6  -3        7.27        5.41      7.69 o
   6   6  -3       17.50       12.73      3.97 o
   7   6  -3       66.83       70.80      5.13 o
   8   6  -3       46.05       44.90      4.95 o
   9   6  -3      104.07      108.54      5.70 o
  10   6  -3       96.96       99.66      5.56 o
  11   6  -3       72.75       82.82      5.40 o
  12   6  -3      177.21      175.59      6.59 o
  13   6  -3        1.01       -5.89      8.82 o
  14   6  -3       80.59       76.90      5.15 o
  15   6  -3       35.04       30.77      5.38 o
  16   6  -3      245.12      252.58      7.55 o
  17   6  -3       26.00        3.96     11.17 o
  18   6  -3      215.85      212.97      7.35 o
  19   6  -3       64.15       61.17      5.89 o
  20   6  -3       79.68       67.50      6.28 o
  21   6  -3       92.06      -10.83     17.51 o
  22   6  -3      132.34       99.22      7.91 o
  23   6  -3       43.58      -16.45     16.45 o
  24   6  -3      164.02      162.29      7.51 o
  25   6  -3       10.81      -13.04     13.04 o
  26   6  -3      161.36      169.67      7.59 o
  27   6  -3       32.52       10.72     12.67 o
  28   6  -3       29.31        6.83     11.18 o
  29   6  -3       41.95       50.46      5.84 o
  30   6  -3       21.02       32.11      5.38 o
   1   7  -3      198.21      219.12      7.38 o
   2   7  -3       37.52       37.74      5.53 o
   3   7  -3       10.75        5.65      5.10 o
   4   7  -3      196.98      216.76      7.52 o
   5   7  -3        1.11       -0.59     10.08 o
   6   7  -3        3.75       -9.95      9.95 o
   7   7  -3       98.63      107.70      6.41 o
   8   7  -3       16.13       -6.97     11.96 o
   9   7  -3      201.22      196.71      7.89 o
  10   7  -3      102.25       95.65      6.96 o
  11   7  -3       50.83       57.96      6.16 o
  12   7  -3      111.31      113.09      6.47 o
  13   7  -3       12.60       -0.64     11.06 o
  14   7  -3       18.74       26.93      4.82 o
  15   7  -3       15.47       20.77      5.13 o
  16   7  -3       37.18       41.85      5.23 o
  17   7  -3       35.14       20.40      6.11 o
  18   7  -3       83.07       75.81      6.92 o
  19   7  -3       26.01        8.82      6.10 o
  20   7  -3       26.47       16.12      5.99 o
  21   7  -3       17.32      -12.80     12.80 o
   0   0  -2     6579.37     6314.29     24.04 o
   2   0  -2      679.56      648.20      6.65 o
   4   0  -2     3418.53     3240.64     17.92 o
   6   0  -2     8582.56     8466.07     31.76 o
   8   0  -2      286.76      317.12      3.43 o
  10   0  -2     2854.04     2743.56     20.08 o
  12   0  -2      240.87      214.65      3.24 o
  14   0  -2     5896.62     5677.86     33.25 o
  16   0  -2     8434.46     8543.83     43.86 o
  18   0  -2      707.86      820.98      8.30 o
  20   0  -2     1298.06     1190.26     11.90 o
  22   0  -2     4283.43     3966.17     34.82 o
  24   0  -2      628.39      638.28      7.57 o
  26   0  -2      765.40      721.13      8.50 o
  28   0  -2     2179.73     2055.08     20.71 o
  30   0  -2      275.42      251.70      6.06 o
  32   0  -2       57.03       70.89      4.24 o
  34   0  -2      536.55      501.28      8.77 o
  36   0  -2      485.49      504.30      9.11 o
  38   0  -2      307.68      346.11      8.22 o
  40   0  -2      117.71      133.94      5.88 o
  42   0  -2       30.69       32.95      4.61 o
  44   0  -2       53.29       75.39      5.62 o
  46   0  -2      378.92      456.18     10.98 o
   0   1  -2     8196.84     8102.81     30.80 o
   1   1  -2      790.33      789.48      7.49 o
   2   1  -2    29289.04    29050.07     65.95 o
   3   1  -2    12671.75    13248.23     41.53 o
   4   1  -2    11555.36    12077.73     40.12 o
   5   1  -2    23979.87    24391.09     61.69 o
   6   1  -2     7160.23     7397.73     31.84 o
   7   1  -2     1065.85     1180.60     11.32 o
   8   1  -2      797.93      857.49      8.91 o
   9   1  -2      764.77      745.67      7.69 o
  10   1  -2      882.81      925.22      9.63 o
  11   1  -2     1528.83     1616.58     14.54 o
  12   1  -2     3411.30     3498.12     25.40 o
  13   1  -2     1278.79     1248.45     12.13 o
  14   1  -2     1169.65     1084.14     10.62 o
  15   1  -2       63.34       47.39      2.29 o
  16   1  -2      456.98      461.20      5.32 o
  17   1  -2      111.91       90.64      2.93 o
  18   1  -2      198.22      195.54      4.08 o
  19   1  -2      540.64      588.61      6.50 o
  20   1  -2      217.39      220.81      4.57 o
  21   1  -2      319.19      303.89      5.35 o
  22   1  -2     2160.59     2067.62     19.93 o
  23   1  -2     1052.66      972.02      9.54 o
  24   1  -2      615.81      541.44      7.51 o
  25   1  -2      233.23      225.79      5.41 o
  26   1  -2       94.07       90.79      4.12 o
  27   1  -2      426.83      401.81      6.99 o
  28   1  -2      545.43      516.51      7.83 o
  29   1  -2       24.01       30.17      3.61 o
  30   1  -2      458.23      474.06      7.96 o
  31   1  -2      188.41      183.45      5.70 o
  32   1  -2      560.64      555.41      8.87 o
  33   1  -2       56.91       64.14      4.49 o
  34   1  -2      173.16      174.45      6.00 o
  35   1  -2       24.20       22.25      3.94 o
  36   1  -2        9.49        5.03      3.64 o
  37   1  -2       64.98       75.96      4.82 o
  38   1  -2      143.84      134.66      6.13 o
  39   1  -2       13.25        6.14      4.28 o
  40   1  -2        6.83       13.00      3.70 o
  41   1  -2        7.11       -5.26      8.77 o
  42   1  -2       10.40       16.03      4.24 o
  43   1  -2      109.67      112.90      6.34 o
  44   1  -2       26.42       34.87      5.29 o
  45   1  -2       62.13       86.37      6.08 o
  46   1  -2       29.65       38.87      5.77 o
  47   1  -2       29.17       40.27      5.55 o
   0   2  -2    10847.34    10844.65     43.44 o
   1   2  -2     1218.64     1236.04     12.47 o
   2   2  -2      794.73      934.17      8.93 o
   3   2  -2      450.91      490.66      4.75 o
   4   2  -2     3682.43     4010.89     26.25 o
   5   2  -2      461.31      490.91      4.81 o
   6   2  -2      344.82      354.30      4.19 o
   7   2  -2      107.37      104.64      2.71 o
   8   2  -2      577.96      565.69      5.94 o
   9   2  -2      224.22      249.21      3.84 o
  10   2  -2      902.76      895.46      9.09 o
  11   2  -2      221.81      226.40      3.87 o
  12   2  -2      662.11      730.74      7.24 o
  13   2  -2     1472.83     1678.71     17.20 o
  14   2  -2      895.63      907.05      8.82 o
  15   2  -2     1110.25     1131.45     11.27 o
  16   2  -2     1718.38     1712.49     16.73 o
  17   2  -2      552.30      549.06      6.51 o
  18   2  -2     1148.43     1121.55     11.29 o
  19   2  -2      460.60      478.72      6.36 o
  20   2  -2      303.53      309.45      5.44 o
  21   2  -2      114.02      112.86      3.91 o
  22   2  -2       82.65       77.60      3.85 o
  23   2  -2      401.05      408.44      6.57 o
  24   2  -2        1.25       -0.67      5.53 o
  25   2  -2      448.66      443.84      7.29 o
  26   2  -2      529.28      498.02      8.01 o
  27   2  -2     1094.82     1056.66     11.31 o
  28   2  -2      617.64      601.16      9.10 o
  29   2  -2        3.07       -7.00      7.00 o
  30   2  -2       29.04       18.41      3.63 o
  31   2  -2        1.52        3.03      6.65 o
  32   2  -2       47.51       49.01      4.28 o
  33   2  -2      129.05      122.10      5.49 o
  34   2  -2       41.65       37.15      4.02 o
  35   2  -2        0.49       -7.55      7.55 o
  36   2  -2       62.59       54.54      4.82 o
  37   2  -2       32.77       34.10      4.10 o
  38   2  -2        3.16        2.22      7.97 o
  39   2  -2       90.34      102.39      5.70 o
  40   2  -2       25.00       20.39      4.67 o
  41   2  -2       16.18       16.18      4.59 o
  42   2  -2       31.33       33.25      5.25 o
  43   2  -2        1.23        0.65      9.31 o
  44   2  -2       57.52       49.99      5.79 o
  45   2  -2        7.47       16.43      4.71 o
  46   2  -2       24.09       31.17      5.32 o
   0   3  -2     1516.00     1583.02     16.69 o
   1   3  -2      559.33      555.65      5.96 o
   2   3  -2      610.69      634.80      6.43 o
   3   3  -2     2871.32     2883.02     26.20 o
   4   3  -2      290.65      277.83      4.56 o
   5   3  -2      408.70      416.32      5.36 o
   6   3  -2     1346.45     1465.38     14.81 o
   7   3  -2      170.32      184.43      4.18 o
   8   3  -2     1140.17     1256.07     12.17 o
   9   3  -2      410.30      428.04      5.62 o
  10   3  -2       15.36       12.55      2.17 o
  11   3  -2      648.75      628.81      6.86 o
  12   3  -2      184.33      161.82      4.06 o
  13   3  -2      365.94      372.30      5.59 o
  14   3  -2      135.61      121.63      3.94 o
  15   3  -2     1177.86     1122.46     11.08 o
  16   3  -2       32.68       35.69      2.97 o
  17   3  -2      305.61      294.33      5.45 o
  18   3  -2       68.08       66.15      3.44 o
  19   3  -2      127.40      128.05      4.40 o
  20   3  -2      646.79      646.50      8.08 o
  21   3  -2        8.03        3.11      7.69 o
  22   3  -2      910.70      850.57      9.97 o
  23   3  -2      917.96      899.09     10.22 o
  24   3  -2      153.50      144.06      5.42 o
  25   3  -2      230.82      240.58      6.22 o
  26   3  -2       96.53       81.14      4.73 o
  27   3  -2       42.74       43.03      4.00 o
  28   3  -2       93.96       98.26      5.03 o
  29   3  -2      145.05      127.41      5.91 o
  30   3  -2      589.51      575.73      9.53 o
  31   3  -2       76.31       63.22      5.55 o
  32   3  -2      227.07      236.00      6.98 o
  33   3  -2       89.47       94.16      5.37 o
  34   3  -2       76.83       65.11      5.18 o
  35   3  -2      100.47      107.53      5.85 o
  36   3  -2       81.43       77.60      5.33 o
  37   3  -2       25.22       34.10      4.83 o
  38   3  -2       90.58       92.09      5.80 o
  39   3  -2       35.60       39.48      5.13 o
  40   3  -2        6.78        8.24      8.94 o
  41   3  -2       70.03       76.67      6.10 o
  42   3  -2        2.33        6.72     10.10 o
  43   3  -2       41.69       58.28      5.44 o
  44   3  -2       12.03       11.57      4.89 o
   0   4  -2      845.02      893.79      8.94 o
   1   4  -2      199.75      204.63      4.72 o
   2   4  -2      313.41      308.04      5.41 o
   3   4  -2       33.15       37.48      2.94 o
   4   4  -2       55.28       51.59      3.08 o
   5   4  -2      213.34      229.97      4.93 o
   6   4  -2       67.19       75.01      3.56 o
   7   4  -2     1107.86     1151.42     11.80 o
   8   4  -2       35.67       25.18      3.47 o
   9   4  -2      129.24      134.61      4.29 o
  10   4  -2       10.93        9.20      2.93 o
  11   4  -2      334.56      313.49      6.02 o
  12   4  -2     1029.51     1023.56     10.03 o
  13   4  -2       48.65       55.48      4.06 o
  14   4  -2     1334.92     1299.14     13.30 o
  15   4  -2       29.89       19.27      4.03 o
  16   4  -2      823.70      763.63      9.41 o
  17   4  -2      344.41      345.24      6.87 o
  18   4  -2      122.35      125.51      5.22 o
  19   4  -2      347.05      345.79      7.55 o
  20   4  -2     2164.88     2094.48     20.54 o
  21   4  -2       21.69        3.27      9.95 o
  22   4  -2      699.57      657.81      9.39 o
  23   4  -2       17.11       15.33      4.30 o
  24   4  -2      216.80      193.13      6.31 o
  25   4  -2      257.21      240.29      6.73 o
  26   4  -2      154.53      164.66      5.89 o
  27   4  -2       25.22       -1.44     10.59 o
  28   4  -2      560.92      548.97      9.51 o
  29   4  -2        1.41       -9.55      9.55 o
  30   4  -2      260.78      284.50      7.38 o
  31   4  -2        1.77        2.16      8.92 o
  32   4  -2      126.56      130.29      5.92 o
  33   4  -2       21.35       11.39      4.62 o
  34   4  -2       28.73       33.85      4.71 o
  35   4  -2       25.42       32.55      4.83 o
  36   4  -2      166.99      184.33      7.35 o
  37   4  -2        5.06        7.64      5.28 o
  38   4  -2      214.74      220.71      7.96 o
  39   4  -2       13.12       16.49      5.43 o
  40   4  -2       61.96       83.68      6.34 o
  41   4  -2        0.95        9.23      9.55 o
   0   5  -2     2339.36     2299.64     22.48 o
   1   5  -2        5.87        8.52      9.46 o
   2   5  -2     1043.91     1012.96     10.90 o
   3   5  -2      323.60      305.41      6.87 o
   4   5  -2       11.92        7.51      7.99 o
   5   5  -2      521.04      502.84      8.26 o
   6   5  -2      781.19      806.35     10.04 o
   7   5  -2      264.25      259.33      6.70 o
   8   5  -2      492.97      509.33      8.38 o
   9   5  -2      108.69      107.03      5.09 o
  10   5  -2      626.14      601.03      8.97 o
  11   5  -2      325.39      329.51      7.22 o
  12   5  -2       70.90       58.10      4.72 o
  13   5  -2      292.87      300.02      6.88 o
  14   5  -2      342.65      343.13      7.40 o
  15   5  -2       46.37       42.67      4.70 o
  16   5  -2      253.58      252.80      6.52 o
  17   5  -2        0.36       -1.80      7.52 o
  18   5  -2        0.72       -7.69      7.69 o
  19   5  -2        8.49       10.10      3.55 o
  20   5  -2       87.95       78.01      4.88 o
  21   5  -2       51.72       55.55      4.80 o
  22   5  -2       31.96       11.63      5.03 o
  23   5  -2      144.76      139.09      6.55 o
  24   5  -2      112.09      103.53      6.01 o
  25   5  -2       90.54       87.57      5.43 o
  26   5  -2        6.34        1.64      4.16 o
  27   5  -2        5.61       -0.57      7.97 o
  28   5  -2        8.26       -2.87      8.55 o
  29   5  -2        3.91        6.60      4.30 o
  30   5  -2       81.10       80.11      5.59 o
  31   5  -2       27.59       13.38      5.13 o
  32   5  -2       93.71       98.27      5.96 o
  33   5  -2       17.52       19.23      4.92 o
  34   5  -2        6.21       -1.32      9.13 o
  35   5  -2        9.82        0.68     11.17 o
  36   5  -2      120.31      148.71      7.14 o
  37   5  -2       10.18        7.11     10.97 o
   0   6  -2      565.02      553.73      9.36 o
   1   6  -2       17.68       12.83      4.49 o
   2   6  -2      188.82      198.90      6.22 o
   3   6  -2       14.76       13.00      3.99 o
   4   6  -2       19.31       22.05      3.69 o
   5   6  -2        8.07        2.36      7.87 o
   6   6  -2      212.46      217.20      6.77 o
   7   6  -2        2.37       -4.49      9.72 o
   8   6  -2      641.38      675.88     10.60 o
   9   6  -2       45.47       38.71      5.19 o
  10   6  -2      233.76      241.24      7.18 o
  11   6  -2      106.27       90.39      5.58 o
  12   6  -2        4.94       -9.31      9.31 o
  13   6  -2       13.87       -4.15      9.29 o
  14   6  -2      161.62      168.52      6.44 o
  15   6  -2       36.65       36.96      4.94 o
  16   6  -2      259.75      267.82      7.76 o
  17   6  -2      103.86       96.38      6.05 o
  18   6  -2      122.43      127.78      6.07 o
  19   6  -2       29.61       26.56      4.54 o
  20   6  -2       25.90       31.02      4.54 o
  21   6  -2        7.52       10.08      4.06 o
  22   6  -2        4.15       -8.33      9.52 o
  23   6  -2       28.51       31.33      5.25 o
  24   6  -2       20.53        9.41      5.70 o
  25   6  -2       79.37       61.30      6.05 o
  26   6  -2       13.67       -0.64     10.74 o
  27   6  -2       62.86       58.45      5.68 o
  28   6  -2       17.97       18.97      4.80 o
  29   6  -2        4.96       10.69      4.51 o
  30   6  -2        9.87        5.55      8.88 o
  31   6  -2        4.13      -10.22     10.22 o
   0   7  -2       28.38       33.77      4.98 o
   1   7  -2       46.96       38.36      5.35 o
   2   7  -2       78.70       82.15      5.70 o
   3   7  -2       96.28       94.28      5.80 o
   4   7  -2        9.70        5.53      4.62 o
   5   7  -2       87.81      104.02      5.94 o
   6   7  -2       33.37       39.47      4.86 o
   7   7  -2       30.14       34.47      5.23 o
   8   7  -2       71.48       91.10      5.98 o
   9   7  -2       53.72       59.31      5.44 o
  10   7  -2       75.40       80.14      5.79 o
  11   7  -2       10.57        0.62      9.83 o
  12   7  -2       49.48       58.60      5.56 o
  13   7  -2       14.94        6.91     10.66 o
  14   7  -2       78.39       79.47      6.10 o
  15   7  -2       80.68       88.22      6.11 o
  16   7  -2       11.40        9.26      5.15 o
  17   7  -2       72.33       64.79      6.10 o
  18   7  -2       32.98       30.13      5.61 o
  19   7  -2       18.52        0.00     11.81 o
  20   7  -2       59.29       77.79      5.92 o
  21   7  -2        0.43      -17.65     17.65 o
  22   7  -2      121.55      104.12      8.63 o
   4   0  -1     2624.82     2818.97     13.41 o
   6   0  -1    19973.89    19699.86     45.55 o
   8   0  -1     1552.90     1451.83     12.35 o
  10   0  -1    10852.45    10788.11     38.37 o
  12   0  -1     2832.18     2659.43     19.85 o
  14   0  -1       93.12      111.95      2.55 o
  16   0  -1      457.43      550.04      5.56 o
  18   0  -1      652.01      688.84      6.96 o
  20   0  -1     3105.63     3101.66     28.05 o
  22   0  -1      219.61      190.36      4.17 o
  24   0  -1      225.74      194.80      4.44 o
  26   0  -1      800.14      769.57      8.46 o
  28   0  -1      699.41      643.61      8.27 o
  30   0  -1      249.71      217.53      5.58 o
  32   0  -1     1229.33     1247.67     12.93 o
  34   0  -1      857.78      783.46     10.57 o
  36   0  -1       51.58       46.43      4.08 o
  38   0  -1       36.41       39.37      4.33 o
  40   0  -1      438.65      444.71      9.09 o
  42   0  -1      195.61      200.83      7.50 o
  44   0  -1      375.22      415.19     10.01 o
  46   0  -1       19.47       22.28      5.32 o
   1   1  -1    11893.43    11895.84     33.49 o
   2   1  -1     6618.07     6721.97     24.49 o
   3   1  -1      677.62      672.38      6.70 o
   4   1  -1     1120.37     1121.56     10.27 o
   5   1  -1      431.06      445.93      4.47 o
   6   1  -1    10582.51    10498.98     35.09 o
   7   1  -1     3518.98     3376.03     20.05 o
   8   1  -1     1244.58     1325.39     13.02 o
   9   1  -1     3554.08     3279.71     21.02 o
  10   1  -1     2685.14     2653.35     19.47 o
  11   1  -1      549.12      532.10      5.36 o
  12   1  -1     2035.47     1984.75     18.06 o
  13   1  -1     2196.31     2359.56     20.31 o
  14   1  -1     1663.29     1710.33     15.56 o
  15   1  -1     2854.01     2854.93     23.97 o
  16   1  -1     1031.44     1105.31     10.96 o
  17   1  -1      823.20      821.90      7.96 o
  18   1  -1      249.89      255.14      4.32 o
  19   1  -1     1285.86     1238.24     12.73 o
  20   1  -1      850.51      833.89      8.29 o
  21   1  -1     1493.68     1436.76     14.41 o
  22   1  -1      566.05      534.42      6.99 o
  23   1  -1      292.91      274.73      5.26 o
  24   1  -1      181.70      161.07      4.51 o
  25   1  -1      279.15      255.39      5.36 o
  26   1  -1      270.67      237.50      5.38 o
  27   1  -1      148.84      140.84      4.49 o
  28   1  -1      262.23      277.65      6.08 o
  29   1  -1     1387.68     1336.34     13.39 o
  30   1  -1      647.29      616.08      8.91 o
  31   1  -1      232.39      222.69      6.27 o
  32   1  -1      261.67      266.72      6.48 o
  33   1  -1      215.83      209.23      6.03 o
  34   1  -1      107.79      115.79      5.09 o
  35   1  -1       14.13       14.45      3.61 o
  36   1  -1       56.76       59.78      4.31 o
  37   1  -1       41.36       41.34      4.34 o
  38   1  -1       22.26       24.15      4.19 o
  39   1  -1      260.95      269.38      7.55 o
  40   1  -1      151.91      160.28      6.86 o
  41   1  -1      118.96      125.71      6.50 o
  42   1  -1      159.83      169.38      7.02 o
  43   1  -1       10.23       14.45      4.62 o
  44   1  -1       58.41       74.22      5.55 o
  45   1  -1        9.78       11.00      4.88 o
  46   1  -1       50.04       65.60      5.99 o
  47   1  -1       64.56       76.27      6.08 o
   1   2  -1      588.26      584.96      5.75 o
   2   2  -1     4964.47     5289.45     27.99 o
   3   2  -1     1040.59     1161.80     11.50 o
   4   2  -1     9228.53     9077.95     38.21 o
   5   2  -1     1152.93     1222.67     12.08 o
   6   2  -1     1489.51     1529.44     13.59 o
   7   2  -1       89.59       95.22      2.56 o
   8   2  -1      786.29      891.73      9.03 o
   9   2  -1      197.91      189.34      3.35 o
  10   2  -1     2147.94     2313.86     21.10 o
  11   2  -1     1807.92     1930.85     17.06 o
  12   2  -1      473.58      442.02      5.06 o
  13   2  -1      344.81      360.91      4.80 o
  14   2  -1     3237.25     3229.95     27.20 o
  15   2  -1      137.63      143.65      3.59 o
  16   2  -1      526.24      506.50      5.87 o
  17   2  -1      536.19      547.75      6.21 o
  18   2  -1      846.66      869.65      8.70 o
  19   2  -1      746.22      714.74      7.51 o
  20   2  -1      951.92      956.28      9.60 o
  21   2  -1      125.82      130.62      4.33 o
  22   2  -1     1304.73     1254.64     12.80 o
  23   2  -1       58.56       30.98      4.66 o
  24   2  -1     2684.60     2569.86     26.59 o
  25   2  -1      154.86      143.60      5.18 o
  26   2  -1      586.56      560.01      7.98 o
  27   2  -1      397.41      361.86      7.03 o
  28   2  -1       74.63       74.01      4.48 o
  29   2  -1      115.77      107.02      4.58 o
  30   2  -1       77.11       67.83      4.36 o
  31   2  -1        6.34       11.20      3.49 o
  32   2  -1      272.87      293.19      6.85 o
  33   2  -1      247.12      252.32      6.68 o
  34   2  -1      172.06      163.32      6.09 o
  35   2  -1        1.67       -3.91      7.35 o
  36   2  -1       47.07       48.23      4.24 o
  37   2  -1        3.66        3.15      8.01 o
  38   2  -1       75.19       87.10      5.35 o
  39   2  -1        2.97        8.70      4.07 o
  40   2  -1      157.39      177.01      6.64 o
  41   2  -1       35.67       41.55      5.32 o
  42   2  -1       70.47       80.45      5.96 o
  43   2  -1       10.57       11.69      4.43 o
  44   2  -1        1.53        4.62      9.17 o
  45   2  -1       25.86       27.26      5.31 o
  46   2  -1       65.21       75.36      6.23 o
   1   3  -1      555.31      489.69      5.41 o
   2   3  -1     1531.44     1503.42     15.73 o
   3   3  -1      317.27      328.03      4.59 o
   4   3  -1      604.93      556.56      5.86 o
   5   3  -1     1491.93     1565.05     16.54 o
   6   3  -1     2333.41     2474.40     24.05 o
   7   3  -1     1056.73     1095.42     11.01 o
   8   3  -1     1125.87     1231.51     12.67 o
   9   3  -1      736.49      734.65      7.45 o
  10   3  -1     3025.15     3024.17     28.03 o
  11   3  -1     1076.71     1115.97     10.83 o
  12   3  -1      433.08      412.75      5.80 o
  13   3  -1       62.39       59.79      3.02 o
  14   3  -1      167.76      177.30      4.23 o
  15   3  -1       71.45       81.42      3.24 o
  16   3  -1      162.55      153.60      4.03 o
  17   3  -1      104.32       86.72      3.63 o
  18   3  -1     1013.15      990.09      9.90 o
  19   3  -1     1488.59     1412.14     13.90 o
  20   3  -1      717.74      674.22      8.39 o
  21   3  -1      786.70      768.08      8.98 o
  22   3  -1      411.56      414.87      6.98 o
  23   3  -1      301.04      287.70      6.58 o
  24   3  -1      694.96      653.49      8.87 o
  25   3  -1       13.40       -9.23      9.23 o
  26   3  -1     1243.73     1199.53     12.14 o
  27   3  -1      285.08      284.77      7.36 o
  28   3  -1      411.81      397.19      8.23 o
  29   3  -1      641.90      607.50      9.56 o
  30   3  -1      103.50       83.28      5.46 o
  31   3  -1       68.96       66.22      4.70 o
  32   3  -1      162.96      158.45      5.86 o
  33   3  -1       48.56       49.65      4.52 o
  34   3  -1      103.09      102.34      5.36 o
  35   3  -1        6.28       -1.07      7.90 o
  36   3  -1       65.96       72.42      5.00 o
  37   3  -1       62.91       76.03      5.19 o
  38   3  -1       18.70       21.95      4.49 o
  39   3  -1       27.23       31.26      4.70 o
  40   3  -1       36.94       42.21      5.04 o
  41   3  -1       46.68       59.41      5.41 o
  42   3  -1       54.19       60.07      5.77 o
  43   3  -1       17.05       22.84      4.65 o
  44   3  -1       10.79        9.13      9.44 o
   1   4  -1      469.05      462.34      6.43 o
   2   4  -1      933.95      933.79      9.53 o
   3   4  -1      105.86       94.49      3.91 o
   4   4  -1     2103.44     2149.25     22.26 o
   5   4  -1       48.50       52.22      3.64 o
   6   4  -1     1217.58     1205.56     12.15 o
   7   4  -1      242.48      244.06      5.30 o
   8   4  -1      112.64      125.27      4.21 o
   9   4  -1      251.86      248.11      5.30 o
  10   4  -1      601.28      575.33      7.43 o
  11   4  -1      252.36      244.56      5.44 o
  12   4  -1      756.76      737.96      8.41 o
  13   4  -1       24.32       28.38      3.24 o
  14   4  -1      183.40      174.57      4.84 o
  15   4  -1      141.18      143.46      4.63 o
  16   4  -1      473.77      494.31      7.41 o
  17   4  -1       50.87       48.67      3.84 o
  18   4  -1      199.50      186.81      5.43 o
  19   4  -1      108.27       99.34      4.60 o
  20   4  -1      449.82      434.15      7.57 o
  21   4  -1       55.49       55.91      4.22 o
  22   4  -1       42.02       48.63      4.08 o
  23   4  -1       13.56       -8.52      8.52 o
  24   4  -1      545.17      524.10      8.68 o
  25   4  -1       99.28       92.64      5.43 o
  26   4  -1      285.86      286.95      7.18 o
  27   4  -1       90.18       79.38      5.09 o
  28   4  -1       94.71       84.47      5.16 o
  29   4  -1       25.69       26.31      3.82 o
  30   4  -1       54.82       48.00      4.76 o
  31   4  -1       19.33       15.18      4.60 o
  32   4  -1      177.87      174.74      6.65 o
  33   4  -1       46.37       50.49      5.35 o
  34   4  -1      162.54      183.32      7.11 o
  35   4  -1       44.12       51.83      5.12 o
  36   4  -1       24.84       24.98      5.01 o
  37   4  -1       34.81       43.87      4.88 o
  38   4  -1        6.79       12.89      4.48 o
  39   4  -1        1.15       -1.32      8.70 o
  40   4  -1       70.24       78.71      6.08 o
  41   4  -1       36.69       51.11      5.71 o
   1   5  -1      740.21      713.79      9.03 o
   2   5  -1      492.02      492.78      7.93 o
   3   5  -1        4.70       10.02      3.99 o
   4   5  -1     1076.20     1105.52     11.04 o
   5   5  -1       74.08       72.15      4.73 o
   6   5  -1      579.22      584.02      8.37 o
   7   5  -1      259.20      256.94      6.45 o
   8   5  -1      434.33      418.77      7.84 o
   9   5  -1      560.15      540.87      8.56 o
  10   5  -1      676.02      656.07      9.30 o
  11   5  -1       36.52       38.10      4.28 o
  12   5  -1      200.93      206.26      5.66 o
  13   5  -1        9.31        6.16      6.39 o
  14   5  -1       20.85       19.39      3.45 o
  15   5  -1      123.58      122.72      4.84 o
  16   5  -1       16.30        0.86      7.44 o
  17   5  -1       81.63       74.04      4.64 o
  18   5  -1      155.52      163.23      5.74 o
  19   5  -1      237.43      237.38      6.86 o
  20   5  -1      419.67      405.25      8.27 o
  21   5  -1      134.91      138.51      5.88 o
  22   5  -1       24.92        7.21      4.79 o
  23   5  -1      148.76      145.20      5.86 o
  24   5  -1       16.59       13.95      4.37 o
  25   5  -1       64.85       67.87      5.13 o
  26   5  -1       88.53       83.58      5.68 o
  27   5  -1      129.07      127.33      6.19 o
  28   5  -1       44.32       40.51      5.16 o
  29   5  -1       56.82       64.56      5.19 o
  30   5  -1        6.18        3.84      4.57 o
  31   5  -1       44.64       48.28      4.92 o
  32   5  -1       44.63       60.80      5.50 o
  33   5  -1        3.58      -10.35     10.35 o
  34   5  -1       59.92       63.88      5.79 o
  35   5  -1       38.42       48.93      5.43 o
  36   5  -1       29.18       10.26     11.55 o
  37   5  -1       60.37       66.65      6.20 o
   1   6  -1      149.00      139.52      5.80 o
   2   6  -1       95.18      109.67      5.36 o
   3   6  -1       91.13       99.92      5.62 o
   4   6  -1      641.11      642.06      9.93 o
   5   6  -1       50.71       50.51      5.37 o
   6   6  -1      372.46      396.25      8.30 o
   7   6  -1       24.44       30.59      4.82 o
   8   6  -1       86.94       83.04      5.19 o
   9   6  -1       24.22       29.74      4.21 o
  10   6  -1       42.60       41.69      4.16 o
  11   6  -1        3.37        6.20      3.84 o
  12   6  -1      197.66      195.12      6.46 o
  13   6  -1       26.50       23.97      4.67 o
  14   6  -1      169.25      176.55      6.15 o
  15   6  -1       56.24       48.99      4.89 o
  16   6  -1       68.36       78.80      4.98 o
  17   6  -1       29.76       32.35      4.64 o
  18   6  -1       32.98       35.19      4.46 o
  19   6  -1       20.69       17.32      4.25 o
  20   6  -1        7.06        6.20      4.13 o
  21   6  -1       29.43      -15.56     15.56 o
  22   6  -1      199.03      201.45      7.49 o
  23   6  -1       20.81      -10.11     12.21 o
  24   6  -1       79.76       82.66      5.58 o
  25   6  -1        2.25        3.87      4.34 o
  26   6  -1       16.89       16.39      4.67 o
  27   6  -1       22.39       19.93      4.86 o
  28   6  -1       20.23       28.36      4.94 o
  29   6  -1        8.14        4.68     10.51 o
  30   6  -1       18.20       16.22      5.00 o
  31   6  -1       25.76       28.75      5.41 o
  32   6  -1       51.21       52.31      5.87 o
   1   7  -1       89.18       97.16      5.71 o
   2   7  -1       45.32       49.48      4.85 o
   3   7  -1       30.37       22.86      4.58 o
   4   7  -1       49.41       46.43      4.88 o
   5   7  -1        3.16       -9.44      9.44 o
   6   7  -1      135.88      127.19      6.20 o
   7   7  -1        2.44       -6.02      9.59 o
   8   7  -1       10.40       18.78      4.49 o
   9   7  -1       64.19       70.54      5.74 o
  10   7  -1      117.81      120.22      6.40 o
  11   7  -1       51.40       59.07      5.74 o
  12   7  -1      114.67      119.10      6.17 o
  13   7  -1        0.07       -9.62      9.62 o
  14   7  -1       26.04       28.45      4.71 o
  15   7  -1        7.43       -3.17      9.81 o
  16   7  -1       40.61       41.11      4.85 o
  17   7  -1       29.14       14.89      5.19 o
  18   7  -1       50.72       56.23      5.38 o
  19   7  -1        9.63        0.00     10.17 o
  20   7  -1       11.90      -10.72     10.72 o
  21   7  -1       10.02      -11.78     11.78 o
  22   7  -1       32.07       33.97      5.76 o
  23   7  -1        1.91      -14.72     14.72 o
   1   8  -1       52.75       55.85      6.04 o
   2   8  -1       31.75       33.98      5.35 o
   3   8  -1        2.08      -10.36     10.36 o
   4   8  -1       45.27       44.48      5.58 o
   5   8  -1        9.30       11.49      5.12 o
   6   8  -1       33.16       35.84      5.32 o
   6   0   0     4996.07     5152.03     19.30 o
   8   0   0    33908.14    35461.19     69.97 o
  10   0   0    16034.12    15134.95     45.35 o
  12   0   0     2239.30     2371.28     18.18 o
  14   0   0     8855.35     9938.14     41.61 o
  16   0   0     1143.37     1197.35     11.81 o
  18   0   0     5938.90     5947.45     36.50 o
  20   0   0       37.42       32.51      2.19 o
  22   0   0      185.19      176.19      3.98 o
  24   0   0       91.28       76.61      3.26 o
  26   0   0      201.85      199.32      4.63 o
  28   0   0        1.93       -3.03      5.44 o
  30   0   0     1972.86     1958.84     19.22 o
  32   0   0      447.49      435.11      7.71 o
  34   0   0        7.22        7.90      3.29 o
  36   0   0      244.70      231.56      6.46 o
  38   0   0        4.57        9.96      3.43 o
  40   0   0      124.39      119.57      6.03 o
  42   0   0      207.53      233.33      7.69 o
  44   0   0      208.51      221.47      7.80 o
  46   0   0        2.21       -0.67      9.07 o
  48   0   0       11.66       19.35      5.29 o
   0   1   0     9753.82     9030.04     26.47 o
   1   1   0     8517.51     8144.08     25.09 o
   2   1   0     1033.28     1181.23      9.16 o
   3   1   0      801.82      906.80      8.28 o
   4   1   0      514.98      480.34      4.98 o
   5   1   0     9795.46     9632.49     30.86 o
   6   1   0     1610.00     1701.31     12.74 o
   7   1   0        0.18       -0.80      2.62 o
   8   1   0      286.49      248.58      2.87 o
   9   1   0      416.54      458.67      4.76 o
  10   1   0      336.49      290.86      3.32 o
  11   1   0     3644.14     3698.49     23.28 o
  12   1   0       11.53       37.82      1.74 o
  13   1   0       16.26       41.24      1.78 o
  14   1   0       24.55       15.05      1.67 o
  15   1   0     1236.88     1107.91     11.39 o
  16   1   0      873.03      782.40      7.98 o
  17   1   0     2148.54     2164.01     18.94 o
  18   1   0      879.96      917.38      9.01 o
  19   1   0     3194.65     3316.03     28.98 o
  20   1   0      833.46      759.58      7.78 o
  21   1   0       21.97       26.80      2.91 o
  22   1   0      985.78      925.07      9.24 o
  23   1   0     2485.58     2471.35     24.26 o
  24   1   0      198.97      173.72      5.15 o
  25   1   0      414.53      393.82      6.28 o
  26   1   0      664.76      664.21      8.15 o
  27   1   0      598.55      594.14      7.87 o
  28   1   0      166.36      151.82      4.79 o
  29   1   0        0.08        5.77      3.18 o
  30   1   0      553.47      554.33      8.46 o
  31   1   0      747.89      751.12      9.75 o
  32   1   0       35.53       36.94      3.99 o
  33   1   0      138.20      136.84      5.24 o
  34   1   0      213.22      230.06      6.18 o
  35   1   0      244.64      239.33      6.55 o
  36   1   0      106.69      108.34      5.24 o
  37   1   0        2.25        9.77      3.70 o
  38   1   0      138.44      131.04      5.98 o
  39   1   0        0.23       -4.79      8.19 o
  40   1   0        1.96        7.85      4.15 o
  41   1   0      100.34      112.22      6.19 o
  42   1   0       10.89        1.77      9.65 o
  43   1   0      108.52      139.00      6.28 o
  44   1   0       64.32       75.41      5.86 o
  45   1   0        8.73        0.65     10.75 o
  46   1   0      139.42      156.60      7.31 o
  47   1   0       12.37       -0.70     11.03 o
   0   2   0     1945.38     1847.07     15.82 o
   1   2   0     2933.88     2803.03     19.56 o
   2   2   0       90.89       97.50      2.23 o
   3   2   0        4.54        5.86      1.29 o
   4   2   0      436.20      444.28      4.29 o
   5   2   0       85.14       99.41      2.26 o
   6   2   0      242.07      297.79      3.53 o
   7   2   0       21.25       34.95      1.83 o
   8   2   0      181.18      189.30      3.20 o
   9   2   0     5774.35     6149.56     33.36 o
  10   2   0        4.60        2.48      2.04 o
  11   2   0     3613.78     3718.33     26.91 o
  12   2   0      525.77      498.36      5.28 o
  13   2   0      304.17      330.91      4.52 o
  14   2   0     1292.04     1375.89     13.65 o
  15   2   0        0.49       -0.54      1.81 o
  16   2   0        0.44        1.80      3.76 o
  17   2   0      222.41      232.43      4.26 o
  18   2   0       46.83       33.16      2.56 o
  19   2   0      725.51      754.20      7.63 o
  20   2   0     3722.56     3588.59     32.97 o
  21   2   0        7.63        9.00      3.02 o
  22   2   0      419.48      364.16      5.94 o
  23   2   0      106.54      105.78      4.14 o
  24   2   0      366.40      349.75      6.19 o
  25   2   0        1.29        5.31      5.61 o
  26   2   0      110.73      106.49      4.40 o
  27   2   0      183.97      179.15      5.67 o
  28   2   0     1614.09     1508.61     15.10 o
  29   2   0       54.34       59.84      5.37 o
  30   2   0     1115.54     1096.79     11.70 o
  31   2   0        2.78        2.93      7.69 o
  32   2   0      109.01      111.42      4.89 o
  33   2   0       41.99       48.75      3.93 o
  34   2   0       31.62       39.90      4.02 o
  35   2   0       29.79       36.27      3.99 o
  36   2   0      232.34      221.07      6.88 o
  37   2   0        1.96        9.37      3.79 o
  38   2   0      157.23      134.17      6.07 o
  39   2   0        3.74        2.80      8.83 o
  40   2   0      166.73      192.85      6.92 o
  41   2   0        2.42       -7.15      9.35 o
  42   2   0       21.00       15.72      5.12 o
  43   2   0       10.11       -3.82      8.95 o
  44   2   0        0.34       -1.98      9.04 o
  45   2   0        0.76        2.38      4.52 o
  46   2   0      118.52      144.64      7.14 o
   0   3   0        4.19       -2.51      3.17 o
   1   3   0       93.80       75.90      2.54 o
   2   3   0       68.69       55.68      2.22 o
   3   3   0       54.19       59.72      2.37 o
   4   3   0      926.62      973.81      9.61 o
   5   3   0     2724.80     2685.77     24.48 o
   6   3   0      145.63      127.63      3.41 o
   7   3   0      386.24      397.86      5.21 o
   8   3   0      164.86      216.69      4.17 o
   9   3   0       27.18       32.01      2.54 o
  10   3   0     1596.77     1649.88     15.89 o
  11   3   0      642.48      704.61      7.05 o
  12   3   0       33.71       37.32      2.60 o
  13   3   0       18.04       18.53      2.42 o
  14   3   0     1253.54     1188.97     11.54 o
  15   3   0      671.19      657.64      7.34 o
  16   3   0      599.41      558.41      7.02 o
  17   3   0     1109.98     1075.83     10.43 o
  18   3   0      269.13      284.18      5.44 o
  19   3   0      513.82      481.84      6.83 o
  20   3   0        1.53        0.95      5.87 o
  21   3   0        3.28        1.32      5.58 o
  22   3   0        2.34       -0.68      7.42 o
  23   3   0     1683.66     1564.67     15.69 o
  24   3   0      137.45      127.29      6.09 o
  25   3   0     1399.30     1326.75     13.52 o
  26   3   0       13.46       18.80      3.75 o
  27   3   0       82.34       65.54      4.34 o
  28   3   0       31.57       33.83      3.87 o
  29   3   0       34.62       27.20      4.05 o
  30   3   0       27.06       21.74      3.66 o
  31   3   0       17.56       13.21      3.29 o
  32   3   0        0.05       -0.71      3.72 o
  33   3   0      301.88      284.69      7.19 o
  34   3   0       32.10        6.65      9.40 o
  35   3   0       41.62       41.11      4.57 o
  36   3   0       81.04       83.58      5.43 o
  37   3   0      107.19      111.68      6.05 o
  38   3   0       41.25       37.98      4.85 o
  39   3   0        2.75       11.55      3.94 o
  40   3   0       27.18       22.92      4.67 o
  41   3   0        0.30        0.00      8.43 o
  42   3   0      107.29      106.87      6.49 o
  43   3   0       62.56       72.09      6.45 o
  44   3   0       45.73       58.69      6.19 o
   0   4   0     4622.98     4486.18     36.66 o
   1   4   0      115.57      121.45      4.79 o
   2   4   0     3212.80     3199.83     31.30 o
   3   4   0      223.49      215.67      5.20 o
   4   4   0      213.61      234.25      4.99 o
   5   4   0       19.16       16.91      3.20 o
   6   4   0      932.61      919.88      9.08 o
   7   4   0      205.32      226.77      5.39 o
   8   4   0     3465.76     3597.19     34.91 o
   9   4   0      187.28      188.53      5.49 o
  10   4   0     1995.05     1968.24     20.17 o
  11   4   0       74.25       68.02      4.05 o
  12   4   0       45.05       44.62      3.51 o
  13   4   0      107.33      113.52      4.24 o
  14   4   0      338.23      334.15      6.02 o
  15   4   0       40.54       44.66      3.51 o
  16   4   0      572.97      599.25      7.83 o
  17   4   0       48.39       51.43      3.81 o
  18   4   0      543.29      534.96      7.82 o
  19   4   0       13.37        1.12      6.32 o
  20   4   0        6.39       13.25      3.09 o
  21   4   0      188.38      167.37      5.36 o
  22   4   0       71.70       66.08      4.19 o
  23   4   0      109.14      100.52      4.61 o
  24   4   0        0.04       -6.01      6.45 o
  25   4   0        0.07       -6.19      7.23 o
  26   4   0      194.96      187.48      6.12 o
  27   4   0       57.36       53.17      4.37 o
  28   4   0       38.57       41.85      4.40 o
  29   4   0       54.01       55.95      4.57 o
  30   4   0       99.23       89.09      5.21 o
  31   4   0       13.54       -3.15      8.80 o
  32   4   0      240.53      253.00      7.35 o
  33   4   0        3.63        0.55      8.95 o
  34   4   0       13.12        9.44      4.04 o
  35   4   0        8.44       11.33      4.46 o
  36   4   0       94.40      101.84      5.95 o
  37   4   0        0.02        4.52      4.24 o
  38   4   0       80.39       85.47      5.76 o
  39   4   0        4.54       14.68      4.62 o
  40   4   0        1.39        7.45      4.62 o
  41   4   0       23.77       23.17      5.23 o
   0   5   0       56.37       57.36      3.69 o
   1   5   0       30.66       28.99      3.26 o
   2   5   0        0.79        0.36      6.99 o
   3   5   0      669.61      683.97      8.66 o
   4   5   0       24.01       18.95      3.63 o
   5   5   0        1.80        3.27      2.90 o
   6   5   0       63.12       61.27      3.84 o
   7   5   0        2.96       -7.49      7.49 o
   8   5   0     1415.15     1496.07     15.11 o
   9   5   0       12.31        4.22      4.21 o
  10   5   0      282.52      268.50      6.42 o
  11   5   0        6.94        4.34      6.60 o
  12   5   0      206.30      194.16      5.76 o
  13   5   0       53.89       50.93      4.70 o
  14   5   0      955.02      903.99     10.84 o
  15   5   0      424.53      442.87      8.24 o
  16   5   0      360.57      320.76      7.24 o
  17   5   0      177.75      185.09      5.97 o
  18   5   0       73.09       65.88      4.39 o
  19   5   0        2.25       -7.39      7.39 o
  20   5   0       44.52       39.98      4.10 o
  21   5   0       25.47      -10.89     10.89 o
  22   5   0      354.66      319.99      8.30 o
  23   5   0      263.90      268.11      7.56 o
  24   5   0       69.54       48.56      5.88 o
  25   5   0      324.22      342.32      8.07 o
  26   5   0        1.53       -5.32      8.49 o
  27   5   0        0.74        0.00      8.34 o
  28   5   0       75.33       78.57      5.55 o
  29   5   0       42.81       33.22      5.59 o
  30   5   0      175.36      184.64      7.20 o
  31   5   0       87.12       87.29      6.07 o
  32   5   0       21.18        9.25      5.43 o
  33   5   0      102.90       92.53      6.59 o
  34   5   0      114.18      125.50      7.33 o
  35   5   0       71.93       85.42      6.68 o
  36   5   0      123.63      141.75      7.16 o
  37   5   0        6.61       -0.70     11.58 o
   0   6   0      204.04      190.05      6.40 o
   1   6   0      147.56      157.90      5.85 o
   2   6   0       77.36       76.16      4.97 o
   3   6   0       23.61       19.42      4.09 o
   4   6   0       11.66       16.07      4.24 o
   5   6   0      589.27      563.62      9.40 o
   6   6   0        0.13      -10.11     10.11 o
   7   6   0      442.08      463.19      9.22 o
   8   6   0      167.06      165.65      6.80 o
   9   6   0      101.61      106.32      5.67 o
  10   6   0       46.51       37.61      4.73 o
  11   6   0      242.28      260.52      6.95 o
  12   6   0       41.24       42.68      4.76 o
  13   6   0       73.04       65.00      4.89 o
  14   6   0       77.55       69.82      4.82 o
  15   6   0        1.74        3.49      3.60 o
  16   6   0       14.86       11.03      3.82 o
  17   6   0        1.87       -1.61      7.78 o
  18   6   0       34.78       39.42      4.33 o
  19   6   0        3.35       -7.17      8.62 o
  20   6   0      185.73      187.88      6.80 o
  21   6   0       14.98      -11.54     11.54 o
  22   6   0       67.97       63.47      5.55 o
  23   6   0        7.47        7.54      4.30 o
  24   6   0        0.01        1.35      3.94 o
  25   6   0        0.76       -3.08      9.06 o
  26   6   0       14.51        1.25      9.75 o
  27   6   0        2.11      -10.47     10.47 o
  28   6   0      177.03      188.79      7.60 o
  29   6   0       33.92        1.99     13.70 o
  30   6   0      188.48      192.77      8.04 o
  31   6   0       12.90        9.53      5.68 o
  32   6   0        9.63       -7.08     10.02 o
   0   7   0       89.51       92.52      5.68 o
   1   7   0       31.51       25.61      4.70 o
   2   7   0       16.25       13.25      4.67 o
   3   7   0      133.38      133.58      6.13 o
   4   7   0        4.71        0.00      9.31 o
   5   7   0       96.95       89.46      5.70 o
   6   7   0       33.15       42.70      4.88 o
   7   7   0        7.37        8.39      8.59 o
   8   7   0       88.66       97.13      5.67 o
   9   7   0        1.42       -7.14      7.84 o
  10   7   0       23.21       26.50      4.33 o
  11   7   0       19.37       23.09      4.40 o
  12   7   0        3.75       -1.22      8.40 o
  13   7   0        1.54       -5.53      7.76 o
  14   7   0       26.79       37.79      4.61 o
  15   7   0        2.19        2.68      4.27 o
  16   7   0       48.30       44.38      5.16 o
  17   7   0       13.07        6.44      9.55 o
  18   7   0       23.13       23.15      4.97 o
  19   7   0        1.16       -3.30      9.19 o
  20   7   0        0.00        6.71      8.31 o
  21   7   0        7.19        4.07      4.34 o
  22   7   0        2.31      -10.69     10.69 o
  23   7   0       20.04       11.91      4.70 o
  24   7   0        0.32        5.69      9.10 o
   0   8   0      257.88      282.26      9.17 o
   1   8   0        0.90      -12.07     12.07 o
   2   8   0      135.56      161.79      7.50 o
   3   8   0        0.83       -6.87     10.29 o
   4   8   0       12.23      -10.69     10.69 o
   5   8   0        2.44       -4.16     10.33 o
   6   8   0       58.51       51.52      6.34 o
   7   8   0        7.05       -7.99     12.34 o
 
